# Supplementary material for: Transcriptional responses of ecologically diverse Drosophila species to larval diets differing in relative sugar and protein ratios
Source: PLoS One. 2017 Aug 23;12(8):e0183007. doi: 10.1371/journal.pone.0183007 (PMC5568408; doi:10.1371/journal.pone.0183007)
Supplement: S4 Table — Excel file that contains the list of flybase gene IDs, gene symbol, KEGG IDs of Differentially Expressed Genes of D. arizonae and D. mojavensis, and the same data for the orthologs of D. melanogaster to execute the pathway enrichment analysis. (XLSX) [file pone.0183007.s004.xlsx]

## Sheet: Darz_orthologs
Darz_Gene_ID	Dmoj_Gene_Symbol (orthologs)	Dmoj_KEGG_ID	Dmel_Gene_Symbol (orthologs)	Dmel_KEGG_ID	Dmel_NCBI_Gene_ID
XLOC_000511	Dmoj\GI21508	dmo:Dmoj_GI21508	Dmel\CG8745	dme:Dmel_CG8745	39530
XLOC_000655	Dmoj\GI15562	dmo:Dmoj_GI15562	Dmel\CG10962	dme:Dmel_CG10962	31824
XLOC_000804	Dmoj\GI22106	dmo:Dmoj_GI22106	Dmel\CG34177	dme:Dmel_CG34177	5740338	unmapped
XLOC_001016	Dmoj\GI18125	dmo:Dmoj_GI18125	Dmel\CG17681	dme:Dmel_CG17681	35086
XLOC_001474	Dmoj\GI17345	dmo:Dmoj_GI17345	ND
XLOC_001917	Dmoj\Adh2	dmo:Dmoj_GI17643	Dmel\CG3481	dme:Dmel_CG3481	3771877
XLOC_002100	Dmoj\GI23785	dmo:Dmoj_GI23785	Dmel\Sardh	dme:Dmel_CG6385	37026
XLOC_002105	Dmoj\GI23729	dmo:Dmoj_GI23729	Dmel\CG5171	dme:Dmel_CG5171	34016	unmapped
XLOC_002235	ND	ND
XLOC_002396	ND	ND
XLOC_002713	Dmoj\GI19195	dmo:Dmoj_GI19195	Dmel\CG12826	dme:Dmel_CG12826	35710
XLOC_002812	Dmoj\GI19059	dmo:Dmoj_GI19059	Dmel\Cpr49Af	dme:Dmel_CG8510	36352
XLOC_002857	Dmoj\GI19033	dmo:Dmoj_GI19033	ND
XLOC_002934	Dmoj\GI18904	dmo:Dmoj_GI18904	ND
XLOC_003411	Dmoj\GI12534	dmo:Dmoj_GI12534	Dmel\CG16758	dme:Dmel_CG16758	38315
XLOC_003916	Dmoj\GI13179	dmo:Dmoj_GI13179	Dmel\CG10592	dme:Dmel_CG10592	38632
XLOC_003964	Dmoj\GI12135	dmo:Dmoj_GI12135	Dmel\CG5150	dme:Dmel_CG5150	38633
XLOC_004041	Dmoj\GI12003	dmo:Dmoj_GI12003	Dmel\CG5687	dme:Dmel_CG5687	38255
XLOC_004163	ND	ND
XLOC_004667	Dmoj\GI10386	dmo:Dmoj_GI10386	Dmel\Scp2	dme:Dmel_CG14904	42015
XLOC_004906	Dmoj\GI24339	dmo:Dmoj_GI24339	Dmel\Act57B	dme:Dmel_CG10067	37368
XLOC_005117	Dmoj\GI23906	dmo:Dmoj_GI23906	Dmel\CG11892	dme:Dmel_CG11892	43053
XLOC_005120	Dmoj\GI23912	dmo:Dmoj_GI23912	ND
XLOC_005171	Dmoj\GI23687	dmo:Dmoj_GI23687	Dmel\CG10513	dme:Dmel_CG10513	43051
XLOC_005172	Dmoj\GI23685	dmo:Dmoj_GI23685	Dmel\CG11889	dme:Dmel_CG11889	3772506
XLOC_005173	Dmoj\GI23684	dmo:Dmoj_GI23684	Dmel\CG10514	dme:Dmel_CG10514	43052
XLOC_005256	Dmoj\GI24064	dmo:Dmoj_GI24064	Dmel\CG3397	dme:Dmel_CG3397	41454
XLOC_005297	Dmoj\GI23529	dmo:Dmoj_GI23529	ND
XLOC_005332	Dmoj\GI24124	dmo:Dmoj_GI24124	Dmel\alpha-Est2	dme:Dmel_CG2505	40908
XLOC_005334	Dmoj\GI23478	dmo:Dmoj_GI23478	Dmel\alpha-Est7	dme:Dmel_CG1112	40901
XLOC_005762	Dmoj\GI22970	dmo:Dmoj_GI22970	Dmel\CG17751	dme:Dmel_CG17751	42336
XLOC_005823	Dmoj\GI24737	dmo:Dmoj_GI24737	Dmel\TwdlP	dme:Dmel_CG14240	43201	unmapped
XLOC_005828	Dmoj\GI24780	dmo:Dmoj_GI24780	Dmel\CG42798	dme:Dmel_CG42798	10178954
XLOC_005853	Dmoj\GI24787	dmo:Dmoj_GI24787	ND
XLOC_006506	Dmoj\GI12994	dmo:Dmoj_GI12994	Dmel\Cpr67Fa1	dme:Dmel_CG7941	39223
XLOC_006546	Dmoj\GI12992	dmo:Dmoj_GI12992	ND
XLOC_006558	ND	ND
XLOC_007016	Dmoj\GI12627	dmo:Dmoj_GI12627	Dmel\Lcp65Ag2	dme:Dmel_CG10534	38702
XLOC_007196	Dmoj\G6pd	dmo:Dmoj_GI11107	Dmel\CG12529	dme:Dmel_CG12529	32974
XLOC_007799	Dmoj\GI24412	dmo:Dmoj_GI24412	Dmel\CG17917	dme:Dmel_CG17917	40778
XLOC_008427	Dmoj\GI19553	dmo:Dmoj_GI19553	Dmel\Def	dme:Dmel_CG1385	36047
XLOC_008657	Dmoj\GI23443	dmo:Dmoj_GI23443	Dmel\CG6415	dme:Dmel_CG6415	34474
XLOC_008841	Dmoj\GI11539	dmo:Dmoj_GI11539	Dmel\Fbp1	dme:Dmel_CG17285	39566	unmapped
XLOC_009153	Dmoj\GI19361	dmo:Dmoj_GI19361	ND
XLOC_009261	Dmoj\GI15361	dmo:Dmoj_GI15361	Dmel\CG2233	dme:Dmel_CG2233	31721	unmapped
XLOC_009333	ND	ND
XLOC_009405	Dmoj\GI20074	dmo:Dmoj_GI20074	ND
XLOC_009920	Dmoj\GI10465	dmo:Dmoj_GI10465	Dmel\CG42390	dme:Dmel_CG42390	42600
XLOC_010823	Dmoj\GI17164	dmo:Dmoj_GI17164	ND
XLOC_011069	Dmoj\GI15007	dmo:Dmoj_GI15007	Dmel\Thor	dme:Dmel_CG8846	33569
XLOC_011121	Dmoj\GI17521	dmo:Dmoj_GI17521	ND
XLOC_011170	Dmoj\GI20827	dmo:Dmoj_GI20827	ND
XLOC_011173	Dmoj\GI20802	dmo:Dmoj_GI20802	Dmel\CG9394	dme:Dmel_CG9394	37399
XLOC_011578	Dmoj\GI20954	dmo:Dmoj_GI20954	Dmel\CG17323	dme:Dmel_CG17323	35138
XLOC_011609	Dmoj\GI21292	dmo:Dmoj_GI21292	ND
XLOC_011656	Dmoj\GI15819	dmo:Dmoj_GI15819	Dmel\CG9572	dme:Dmel_CG9572	33013
XLOC_012375	Dmoj\GI15744	dmo:Dmoj_GI15744	ND
XLOC_012755	Dmoj\GI15376	dmo:Dmoj_GI15376	Dmel\CG9509	dme:Dmel_CG9509	32420
XLOC_012790	Dmoj\GI24228	dmo:Dmoj_GI24228	Dmel\CG7966	dme:Dmel_CG7966	41610
XLOC_012803	Dmoj\Xdh	dmo:Dmoj_GI23360	Dmel\CG7642	dme:Dmel_CG7642	41605
XLOC_012811	Dmoj\GI23350	dmo:Dmoj_GI23350	Dmel\Cyp304a1	dme:Dmel_CG7241	41586
XLOC_013006	Dmoj\GI13641	dmo:Dmoj_GI13641	Dmel\CG14120	dme:Dmel_CG14120	39463
XLOC_013101	Dmoj\GI18430	dmo:Dmoj_GI18430	Dmel\CG1698	dme:Dmel_CG1698	36006
XLOC_013116	Dmoj\GI15788	dmo:Dmoj_GI15788	ND

## Sheet: Dmoj_Orthologs
Dmoj_Gene_ID	Dmoj_Gene_Symbol	Dmoj_KEGG_ID	Dmoj_NCBI_GI	Dmel_Gene_Symbol (orthologs)	Dmel_KEGG_ID	Dmel_NCBI_GI	NCBI_Gene_ID	UNIPROT
FBgn0012567	Dmoj\Adh2	dmo:Dmoj_GI17643	95116779	Dmel\Adh	dme:Dmel_CG3481	78706922	3771877	P00334
FBgn0064059	Dmoj\Xdh	dmo:Dmoj_GI23360	95108681	Dmel\ry	dme:Dmel_CG7642	17737937	41605	P10351
FBgn0068806	Dmoj\G6pd	dmo:Dmoj_GI11107	95134306	Dmel\Zw	dme:Dmel_CG12529	665392476	32974	P12646
FBgn0132887	Dmoj\GI10121	dmo:Dmoj_GI10121	95111358	Dmel\CG4757	dme:Dmel_CG4757	442618531	41330	Q9Y141
FBgn0132918	Dmoj\GI10152	dmo:Dmoj_GI10152	95111470	Dmel\AOX2	dme:Dmel_CG18519	665394144	41895	Q8IND5
FBgn0133229	Dmoj\GI10465	dmo:Dmoj_GI10465	95112606	Dmel\CG42390	dme:Dmel_CG42390	442620409	42600	Q9VD46	unmapped
FBgn0133248	Dmoj\GI10484	dmo:Dmoj_GI10484	95112668	Dmel\Desat2	dme:Dmel_CG5925	24646295	41536	Q9VG68
FBgn0133429	Dmoj\GI10665	dmo:Dmoj_GI10665	95113309	Dmel\CG14850	dme:Dmel_CG14850	24646847	41762	Q9VFI7
FBgn0133646	Dmoj\GI10883	dmo:Dmoj_GI10883	95116571	ND
FBgn0133735	Dmoj\GI10972	dmo:Dmoj_GI10972	95134468	Dmel\CG15739	dme:Dmel_CG15739	442616046	32146	Q9VYT0
FBgn0133832	Dmoj\GI11069	dmo:Dmoj_GI11069	95134168	Dmel\Pgd	dme:Dmel_CG3724	442614899	31185	M9PIS3
FBgn0134299	Dmoj\GI11539	dmo:Dmoj_GI11539	95128967	Dmel\Fbp1	dme:Dmel_CG17285	442632259	39566	M9PFK6
FBgn0134449	Dmoj\GI11690	dmo:Dmoj_GI11690	95128427	ND
FBgn0134664	Dmoj\GI11906	dmo:Dmoj_GI11906	95127644	Dmel\CG5059	dme:Dmel_CG5059	442633727	40278	Q8IPU7
FBgn0134723	Dmoj\GI11966	dmo:Dmoj_GI11966	95127435	Dmel\CG14963	dme:Dmel_CG14963	24656532	38383	Q9VZT9
FBgn0135110	Dmoj\GI12353	dmo:Dmoj_GI12353	95115938	Dmel\CG9510	dme:Dmel_CG9510	78706858	3771738	Q9VLG9
FBgn0135162	Dmoj\GI12405	dmo:Dmoj_GI12405	95125896	Dmel\CG13312	dme:Dmel_CG13312	24661166	39010	Q9VSQ5
FBgn0135291	Dmoj\GI12534	dmo:Dmoj_GI12534	95125399	Dmel\CG16758	dme:Dmel_CG16758	386770385	38315	M9ND26
FBgn0135293	Dmoj\GI12536	dmo:Dmoj_GI12536	95125389	Dmel\CG16762	dme:Dmel_CG16762	24656059	38310	Q9W012	unmapped
FBgn0135424	Dmoj\GI12667	dmo:Dmoj_GI12667	95124977	ND
FBgn0135451	Dmoj\GI12694	dmo:Dmoj_GI12694	95125069	Dmel\Acp65Aa	dme:Dmel_CG10297	28574967	38710	P91941
FBgn0135737	Dmoj\GI12980	dmo:Dmoj_GI12980	95126056	Dmel\CG5656	dme:Dmel_CG5656	442633925	40372	M9PD70
FBgn0135751	Dmoj\GI12994	dmo:Dmoj_GI12994	95126112	Dmel\Cpr67Fa1, Dmel\Cpr67Fa2	dme:Dmel_CG7941	24662352	39223	Q9VTC6
FBgn0135759	Dmoj\GI13002	dmo:Dmoj_GI13002	95126144	Dmel\Cyp12d1-d, Dmel\Cyp12d1-p	dme:Dmel_CG33503	45552577	2768720	Q7KR10
FBgn0135940	Dmoj\GI13183	dmo:Dmoj_GI13183	95115611	Dmel\pgant4	dme:Dmel_CG31956	221330664	261610	B7Z006
FBgn0136396	Dmoj\GI13641	dmo:Dmoj_GI13641	95128499	Dmel\CG14120	dme:Dmel_CG14120	24663552	39463	Q9VU22
FBgn0136286	Dmoj\GI13531	dmo:Dmoj_GI13531	95128083	ND
FBgn0136517	Dmoj\GI13762	dmo:Dmoj_GI13762	95128963	Dmel\CG8100	dme:Dmel_CG8100	442632255	39565	Q9VUC9
FBgn0137352	Dmoj\GI14601	dmo:Dmoj_GI14601	95132299	Dmel\CG11162	dme:Dmel_CG11162	24641835	32325	Q9VYA2
FBgn0137370	Dmoj\GI14619	dmo:Dmoj_GI14619	95132235	Dmel\CG32695	dme:Dmel_CG32695	665390480	31918	Q9W312	unmapped
FBgn0137379	Dmoj\GI14628	dmo:Dmoj_GI14628	95132203	Dmel\CG3106	dme:Dmel_CG3106	665390468	31909	Q9W322
FBgn0137536	Dmoj\GI14785	dmo:Dmoj_GI14785	95131669	ND
FBgn0137550	Dmoj\GI14799	dmo:Dmoj_GI14799	95131623	Dmel\CG4991	dme:Dmel_CG4991	665391998	32695	Q9VX83
FBgn0137636	Dmoj\GI14885	dmo:Dmoj_GI14885	95114542	ND
FBgn0137747	Dmoj\GI14996	dmo:Dmoj_GI14996	95114484	Dmel\Thor	dme:Dmel_CG8846	665404221	33569	Q9XZ56
FBgn0137757	Dmoj\GI15007	dmo:Dmoj_GI15007	95114482	Dmel\Thor	dme:Dmel_CG8846	665404221	33569	Q9XZ56
FBgn0137836	Dmoj\GI15086	dmo:Dmoj_GI15086	95130553	Dmel\Pvf1	dme:Dmel_CG7103	281361089	32876	Q9BLX1
FBgn0138069	Dmoj\GI15320	dmo:Dmoj_GI15320	95129876	Dmel\Grip	dme:Dmel_CG14447	665389850	50391	X2JIJ6
FBgn0138311	Dmoj\GI15562	dmo:Dmoj_GI15562	95130731	Dmel\CG10962	dme:Dmel_CG10962	28571387	31824	Q8IRN0
FBgn0138326	Dmoj\GI15577	dmo:Dmoj_GI15577	95130773	Dmel\wgn	dme:Dmel_CG6531	665392262	32849	X2JCG6
FBgn0138336	Dmoj\GI15587	dmo:Dmoj_GI15587	95130805	Dmel\CG15043	dme:Dmel_CG15043	665392241	32835	Q9VWT7	unmapped
FBgn0138471	Dmoj\GI15722	dmo:Dmoj_GI15722	95131279	Dmel\CG12057	dme:Dmel_CG12057	442615662	31854	Q9W377	unmapped
FBgn0138918	Dmoj\GI16169	dmo:Dmoj_GI16169	95114018	Dmel\CG31975	dme:Dmel_CG31975	281360456	319052	Q8IPV2
FBgn0138920	Dmoj\GI16171	dmo:Dmoj_GI16171	95133432	Dmel\CG32751, Dmel\vanin-like	dme:Dmel_CG32751	665389877	318189	X2JDW2
FBgn0138921	Dmoj\GI16172	dmo:Dmoj_GI16172	95133430	Dmel\CG32751, Dmel\vanin-like	dme:Dmel_CG32751	665389877	318189	X2JDW2
FBgn0139069	Dmoj\GI16321	dmo:Dmoj_GI16321	95133214	Dmel\CG2444	dme:Dmel_CG2444	665390809	32121	Q9VYV6	unmapped
FBgn0139296	Dmoj\GI16548	dmo:Dmoj_GI16548	95135621	Dmel\CG4229	dme:Dmel_CG4229	21357227	39840	Q9VV71	unmapped
FBgn0139388	Dmoj\GI16640	dmo:Dmoj_GI16640	95135280	ND
FBgn0139489	Dmoj\GI16741	dmo:Dmoj_GI16741	95114134	Dmel\CG33282	dme:Dmel_CG33282	161076658	2768939	Q9VQP0
FBgn0139805	Dmoj\GI17060	dmo:Dmoj_GI17060	95114546	Dmel\CG33120	dme:Dmel_CG33120	28574376	326260	Q9VJ41
FBgn0140002	Dmoj\GI17258	dmo:Dmoj_GI17258	95115332	Dmel\Idgf1	dme:Dmel_CG4472	17137378	34978	Q8MM24
FBgn0140088	Dmoj\GI17344	dmo:Dmoj_GI17344	95115635	ND
FBgn0140142	Dmoj\GI17398	dmo:Dmoj_GI17398	95115830	Dmel\CG16884	dme:Dmel_CG16884	19921306	34812	Q9V3Z9
FBgn0140191	Dmoj\GI17447	dmo:Dmoj_GI17447	95116036	Dmel\CG18088	dme:Dmel_CG18088	442626930	34219	Q9VLG3
FBgn0140197	Dmoj\GI17453	dmo:Dmoj_GI17453	95116058	Dmel\CG17906, Dmel\CG9555	dme:Dmel_CG17906	24582973	34224	Q9VLF7
FBgn0140247	Dmoj\GI17503	dmo:Dmoj_GI17503	95116227	Dmel\CG42370	dme:Dmel_CG42370	221473064	33893	Q9VME2
FBgn0140261	Dmoj\GI17517	dmo:Dmoj_GI17517	95116273	Dmel\CG10659	dme:Dmel_CG10659	24585360	35285	Q9VIQ1
FBgn0140267	Dmoj\GI17523	dmo:Dmoj_GI17523	95116285	Dmel\CG5999, Dmel\CG5724	dme:Dmel_CG5999	320542692	41574	Q9VG29
FBgn0140316	Dmoj\GI17572	dmo:Dmoj_GI17572	95116485	ND
FBgn0140438	Dmoj\GI17697	dmo:Dmoj_GI17697	95116983	ND
FBgn0140465	Dmoj\GI17724	dmo:Dmoj_GI17724	95117090	ND
FBgn0140503	Dmoj\GI17762	dmo:Dmoj_GI17762	95117248	Dmel\CG3513	dme:Dmel_CG3513	24581502	33590	Q9VQT6
FBgn0140588	Dmoj\GI17847	dmo:Dmoj_GI17847	95117550	Dmel\Mtp	dme:Dmel_CG9342	24585552	35362	Q9VIH3
FBgn0140866	Dmoj\GI18126	dmo:Dmoj_GI18126	95118632	ND
FBgn0141413	Dmoj\GI18674	dmo:Dmoj_GI18674	95123500	Dmel\Cyp4d14	dme:Dmel_CG3540	442614909	45706	M9PGI4
FBgn0141436	Dmoj\Mal-A5	dmo:Dmoj_GI18697	95123382	Dmel\Mal-A5	dme:Dmel_CG30359	281360393	35828	Q8T0N3
FBgn0141630	Dmoj\GI18891	dmo:Dmoj_GI18891	95122552	Dmel\Cht4	dme:Dmel_CG3986	22024049	49815	Q9W2M6
FBgn0141643	Dmoj\GI18904	dmo:Dmoj_GI18904	95122498	ND
FBgn0141675	Dmoj\GI18936	dmo:Dmoj_GI18936	95122392	ND
FBgn0141798	Dmoj\GI19059	dmo:Dmoj_GI19059	95121921	Dmel\Cpr49Af	dme:Dmel_CG8510	665400430	36352	A1Z8Z2
FBgn0141814	Dmoj\GI19075	dmo:Dmoj_GI19075	95121848	Dmel\Acox57D-d	dme:Dmel_CG9709	17647125	37446	Q9W2G8
FBgn0142021	Dmoj\GI19282	dmo:Dmoj_GI19282	95121044	ND
FBgn0142026	Dmoj\GI19287	dmo:Dmoj_GI19287	95121028	Dmel\PPO1	dme:Dmel_CG42639	17136630	37044	Q7K2W6
FBgn0142128	Dmoj\GI19390	dmo:Dmoj_GI19390	95120592	ND
FBgn0142129	Dmoj\GI19391	dmo:Dmoj_GI19391	95120590	Dmel\IM23	dme:Dmel_CG15066	21687169	37099	Q9V8F5	unmapped
FBgn0142179	Dmoj\GI19441	dmo:Dmoj_GI19441	95120435	Dmel\CG10814	dme:Dmel_CG10814	19922166	36481	Q7K4A8
FBgn0142249	Dmoj\GI19511	dmo:Dmoj_GI19511	95120195	ND
FBgn0142279	Dmoj\GI19542	dmo:Dmoj_GI19542	95120089	Dmel\Cpr60D	dme:Dmel_CG30163	665403520	246492	Q8MLN7
FBgn0142332	Dmoj\GI19595	dmo:Dmoj_GI19595	95119912	Dmel\Act42A	dme:Dmel_CG12051	17647133	35526	P02572
FBgn0142353	Dmoj\GI19616	dmo:Dmoj_GI19616	95119830	Dmel\Oatp58Da	dme:Dmel_CG30277	161077365	37543	Q9W271
FBgn0142374	Dmoj\GI19637	dmo:Dmoj_GI19637	95119760	ND
FBgn0142514	Dmoj\GI19777	dmo:Dmoj_GI19777	95119344	Dmel\CG13230	dme:Dmel_CG13230	24652609	50237	A1Z8F3	unmapped
FBgn0142639	Dmoj\GI19902	dmo:Dmoj_GI19902	95119722	Dmel\CG34227	dme:Dmel_CG34227	161076534	36186	A1Z8H0	unmapped
FBgn0142679	Dmoj\GI19942	dmo:Dmoj_GI19942	95119878	Dmel\Hex-C	dme:Dmel_CG8094	17864242	44008	Q7JYW9
FBgn0142712	Dmoj\GI19975	dmo:Dmoj_GI19975	95119989	Dmel\sug	dme:Dmel_CG3850	442623515	36424	A0A0B4KEP0
FBgn0142795	Dmoj\GI20059	dmo:Dmoj_GI20059	95120315	Dmel\Tsp42Ep	dme:Dmel_CG4471	442622654	35626	A1Z6U7
FBgn0142851	Dmoj\GI20115	dmo:Dmoj_GI20115	95120594	Dmel\IM2	dme:Dmel_CG18106	24654942	49802	O77150	unmapped
FBgn0142964	Dmoj\GI20228	dmo:Dmoj_GI20228	95120970	Dmel\Cyp6a2	dme:Dmel_CG9438	17647305	35587	A0A075BR14
FBgn0142965	Dmoj\GI20229	dmo:Dmoj_GI20229	95120972	Dmel\Cyp6a2	dme:Dmel_CG9438	17647305	35587	A0A075BR14
FBgn0143363	Dmoj\GI20628	dmo:Dmoj_GI20628	95122474	Dmel\CG42807	dme:Dmel_CG42807	19922182	36511	Q7JWE2	unmapped
FBgn0143512	Dmoj\GI20777	dmo:Dmoj_GI20777	95122970	Dmel\Sec61β	dme:Dmel_CG10130	21356199	46080	Q7JZN0
FBgn0143523	Dmoj\GI20788	dmo:Dmoj_GI20788	95122999	Dmel\CG6484	dme:Dmel_CG6484	20130083	36994	Q7K3P6
FBgn0143571	Dmoj\GI20837	dmo:Dmoj_GI20837	95123169	Dmel\AttA, Dmel\AttB	dme:Dmel_CG10146	17647179	36636	P45884
FBgn0143637	Dmoj\GI20903	dmo:Dmoj_GI20903	95123402	Dmel\Lcp1, Dmel\Lcp2	dme:Dmel_CG11650	442622888	35817	A0A0B4KF10
FBgn0143638	Dmoj\GI20904	dmo:Dmoj_GI20904	95123404	Dmel\Lcp1, Dmel\Lcp2	dme:Dmel_CG11650	442622888	35817	A0A0B4KF10
FBgn0143639	Dmoj\GI20905	dmo:Dmoj_GI20905	95123406	Dmel\Lcp1, Dmel\Lcp2	dme:Dmel_CG11650	442622888	35817	A0A0B4KF10
FBgn0143677	Dmoj\GI20943	dmo:Dmoj_GI20943	95118610	Dmel\CG17324	dme:Dmel_CG17324	19921500	35137	Q9VJ47
FBgn0143688	Dmoj\GI20954	dmo:Dmoj_GI20954	95118608	Dmel\CG17323	dme:Dmel_CG17323	665408619	35138	Q9VJ46
FBgn0143980	Dmoj\GI21250	dmo:Dmoj_GI21250	95124577	Dmel\CG8299	dme:Dmel_CG8299	24653960	36751	A1ZA64
FBgn0144022	Dmoj\GI21292	dmo:Dmoj_GI21292	95118489	ND
FBgn0144238	Dmoj\GI21508	dmo:Dmoj_GI21508	95132733	Dmel\CG8745	dme:Dmel_CG8745	21356575	39530	Q9VU95
FBgn0144404	Dmoj\GI21674	dmo:Dmoj_GI21674	95132498	Dmel\CG4607	dme:Dmel_CG4607	24640300	31653	Q9W3S8
FBgn0145204	Dmoj\GI22476	dmo:Dmoj_GI22476	95111916	Dmel\Est-P, Dmel\Est-6	dme:Dmel_CG17148	28574501	39393	P18167
FBgn0145301	Dmoj\GI22573	dmo:Dmoj_GI22573	95111574	ND
FBgn0145324	Dmoj\GI22596	dmo:Dmoj_GI22596	95117780	ND
FBgn0145335	Dmoj\GI22607	dmo:Dmoj_GI22607	95117778	Dmel\CG15254	dme:Dmel_CG15254	665408170	34915	Q9V3M3	unmapped
FBgn0145346	Dmoj\GI22618	dmo:Dmoj_GI22618	95117776	Dmel\CG15255	dme:Dmel_CG15255	665408167	34913	Q9V445
FBgn0145356	Dmoj\GI22628	dmo:Dmoj_GI22628	95111360	Dmel\Ugt35b	dme:Dmel_CG6649	24645845	41333	Q9VGT0
FBgn0145663	Dmoj\GI22936	dmo:Dmoj_GI22936	95110227	Dmel\Sodh-1, Dmel\Sodh-2	dme:Dmel_CG1982	665393392	40836	O97479
FBgn0145698	Dmoj\GI22971	dmo:Dmoj_GI22971	95110109	Dmel\CG16727, Dmel\CG7333	dme:Dmel_CG7333	221457681	42334	Q9VDW0
FBgn0145729	Dmoj\GI23002	dmo:Dmoj_GI23002	95110009	ND
FBgn0145801	Dmoj\GI23074	dmo:Dmoj_GI23074	95109709	Dmel\Lsp1β	dme:Dmel_CG4178	665404074	33274	P11996
FBgn0145835	Dmoj\GI23108	dmo:Dmoj_GI23108	95109580	Dmel\CG7342	dme:Dmel_CG7342	386766100	42335	Q9VDV9
FBgn0145987	Dmoj\GI23260	dmo:Dmoj_GI23260	95117532	Dmel\CG9259	dme:Dmel_CG9259	442628711	35372	Q9VIG3
FBgn0146077	Dmoj\GI23350	dmo:Dmoj_GI23350	95108709	Dmel\Cyp304a1	dme:Dmel_CG7241	24646416	41586	Q9VG17
FBgn0146169	Dmoj\GI23443	dmo:Dmoj_GI23443	95117468	Dmel\CG6415	dme:Dmel_CG6415	20129441	34474	Q9VKR4
FBgn0146410	Dmoj\GI23684	dmo:Dmoj_GI23684	95107472	Dmel\CG10514	dme:Dmel_CG10514	24649998	43052	Q9VBT6
FBgn0146411	Dmoj\GI23685	dmo:Dmoj_GI23685	95107470	Dmel\CG11889, Dmel\CG11878, Dmel\CG11891	dme:Dmel_CG11889	665395072	3772506	Q9VBU0
FBgn0146434	Dmoj\GI23709	dmo:Dmoj_GI23709	95107383	Dmel\DNaseII	dme:Dmel_CG7780	21357117	48228	Q9VED8
FBgn0146454	Dmoj\GI23729	dmo:Dmoj_GI23729	95117342	Dmel\CG5171	dme:Dmel_CG5171	221473368	34016	Q9VM19
FBgn0146510	Dmoj\GI23785	dmo:Dmoj_GI23785	95117316	Dmel\Sardh	dme:Dmel_CG6385	20130091	37026	A1ZAZ2
FBgn0146631	Dmoj\GI23906	dmo:Dmoj_GI23906	95107474	Dmel\CG11892	dme:Dmel_CG11892	21356313	43053	Q7K025
FBgn0146637	Dmoj\GI23912	dmo:Dmoj_GI23912	95107482	ND
FBgn0146687	Dmoj\GI23963	dmo:Dmoj_GI23963	95107681	Dmel\Crc	dme:Dmel_CG8669	442628777	47767	Q9VID3
FBgn0146697	Dmoj\GI23973	dmo:Dmoj_GI23973	95117204	Dmel\CG11236	dme:Dmel_CG11236	386769227	33955	M9NDG8
FBgn0146847	Dmoj\GI24124	dmo:Dmoj_GI24124	95108289	Dmel\α-Est2	dme:Dmel_CG2505	442617877	40908	Q961N0
FBgn0146886	Dmoj\GI24163	dmo:Dmoj_GI24163	95108423	Dmel\Hsp68	dme:Dmel_CG5436	17738165	42852	O97125
FBgn0146916	Dmoj\GI24193	dmo:Dmoj_GI24193	95108529	Dmel\Obp99c	dme:Dmel_CG7584	442621712	43494	A0A0B4KI20
FBgn0147046	Dmoj\GI24323	dmo:Dmoj_GI24323	95109034	Dmel\CG9743	dme:Dmel_CG9743	21358573	43593	Q9VA92
FBgn0147062	Dmoj\GI24339	dmo:Dmoj_GI24339	95109098	Dmel\Act87E, Dmel\Act57B, Dmel\Act88F	dme:Dmel_CG18290	665393992	48632	A0A0B4LH50
FBgn0147161	Dmoj\GI24439	dmo:Dmoj_GI24439	95109460	Dmel\CG31266	dme:Dmel_CG31266	221379681	42071	B7Z0L3
FBgn0147168	Dmoj\GI24446	dmo:Dmoj_GI24446	95109488	Dmel\Npc2d	dme:Dmel_CG12813	24645589	41232	Q9VH32
FBgn0147292	Dmoj\GI24570	dmo:Dmoj_GI24570	95109919	Dmel\CG3348	dme:Dmel_CG3348	24650609	50082	Q9VB45
FBgn0147319	Dmoj\GI24597	dmo:Dmoj_GI24597	95110011	ND
FBgn0147459	Dmoj\GI24737	dmo:Dmoj_GI24737	95110485	Dmel\TwdlP	dme:Dmel_CG14240	24650344	43201	Q9VBE1
FBgn0147462	Dmoj\GI24740	dmo:Dmoj_GI24740	95110499	Dmel\Cyp6d5	dme:Dmel_CG3050	21358207	41706	Q9VFP1
FBgn0147502	Dmoj\GI24780	dmo:Dmoj_GI24780	95110661	Dmel\CG42798	dme:Dmel_CG42798	320542973	10178954	A0A0B4JDD6	unmapped
FBgn0147506	Dmoj\GI24784	dmo:Dmoj_GI24784	95110667	Dmel\CG7695	dme:Dmel_CG7695	24648004	42234	Q9VE57	unmapped
FBgn0147523	Dmoj\GI24801	dmo:Dmoj_GI24801	95110717	ND
FBgn0147586	Dmoj\GI24866	dmo:Dmoj_GI24866	95110939	ND
FBgn0147589	Dmoj\GI24869	dmo:Dmoj_GI24869	95110949	Dmel\Ctr1B	dme:Dmel_CG7459	21355095	40989	Q9VHS6
