# Supplementary material for: Transcriptional responses of ecologically diverse Drosophila species to larval diets differing in relative sugar and protein ratios
Source: PLoS One. 2017 Aug 23;12(8):e0183007. doi: 10.1371/journal.pone.0183007 (PMC5568408; doi:10.1371/journal.pone.0183007)
Supplement: S8 Table — Excel file that contains the data generated by “Annotate” and “Identify” programs of KOBAS 2.0 web tool. Analysis was performed using the default options as hypergeometric test/Fisher's exact test for statistical method and a Benjamini and Hochberg FDR-correction method. The significantly represented pathways are marked in red and can be viewed with the associated hyperlinks. (XLSX) [file pone.0183007.s008.xlsx]

## Sheet: Darz KO Anotation
#Query	Gene ID|Gene name|Hyperlink	KO	Enzime	Function associated
XLOC_000511	dmo:Dmoj_GI21508||http://www.genome.jp/dbget-bin/www_bget?dmo:Dmoj_GI21508	K14286	Ethanolamine-phosphate phospho-lyase	Lipid metabolism
XLOC_005117	dmo:Dmoj_GI23906||http://www.genome.jp/dbget-bin/www_bget?dmo:Dmoj_GI23906	ND
XLOC_005173	dmo:Dmoj_GI23684||http://www.genome.jp/dbget-bin/www_bget?dmo:Dmoj_GI23684	ND
XLOC_005853	dmo:Dmoj_GI24787||http://www.genome.jp/dbget-bin/www_bget?dmo:Dmoj_GI24787	ND
XLOC_011170	dmo:Dmoj_GI20827||http://www.genome.jp/dbget-bin/www_bget?dmo:Dmoj_GI20827	ND
XLOC_000655	dmo:Dmoj_GI15562||http://www.genome.jp/dbget-bin/www_bget?dmo:Dmoj_GI15562	ND
XLOC_000804	dmo:Dmoj_GI22106||http://www.genome.jp/dbget-bin/www_bget?dmo:Dmoj_GI22106	ND
XLOC_001016	dmo:Dmoj_GI18125||http://www.genome.jp/dbget-bin/www_bget?dmo:Dmoj_GI18125	ND
XLOC_001474	dmo:Dmoj_GI17345||http://www.genome.jp/dbget-bin/www_bget?dmo:Dmoj_GI17345	ND
XLOC_001917	dmo:Dmoj_GI17643|Dmoj_Adh2|http://www.genome.jp/dbget-bin/www_bget?dmo:Dmoj_GI17643	K00001	Alcohol dehydrogenase	Carbohydrate metabolism, Lipid metabolism, Amino acid metabolism, Metabolism of cofactors and vitamins, Xenobiotics biodegradation and metabolism
XLOC_002100	dmo:Dmoj_GI23785||http://www.genome.jp/dbget-bin/www_bget?dmo:Dmoj_GI23785	K00314	Sarcosine dehydrogenase	Amino acid metabolism
XLOC_002105	dmo:Dmoj_GI23729||http://www.genome.jp/dbget-bin/www_bget?dmo:Dmoj_GI23729	K01087	trehalose 6-phosphate phosphatase	Carbohydrate metabolism
XLOC_002235	None
XLOC_002396	None
XLOC_002713	dmo:Dmoj_GI19195||http://www.genome.jp/dbget-bin/www_bget?dmo:Dmoj_GI19195	ND
XLOC_002812	dmo:Dmoj_GI19059||http://www.genome.jp/dbget-bin/www_bget?dmo:Dmoj_GI19059	ND
XLOC_002857	dmo:Dmoj_GI19033||http://www.genome.jp/dbget-bin/www_bget?dmo:Dmoj_GI19033	ND
XLOC_002934	dmo:Dmoj_GI18904||http://www.genome.jp/dbget-bin/www_bget?dmo:Dmoj_GI18904	ND
XLOC_003411	dmo:Dmoj_GI12534||http://www.genome.jp/dbget-bin/www_bget?dmo:Dmoj_GI12534	K03783	Purine-nucleoside phosphorylase	Nucleotide metabolism, Metabolism of cofactors and vitamins
XLOC_003916	dmo:Dmoj_GI13179||http://www.genome.jp/dbget-bin/www_bget?dmo:Dmoj_GI13179	K01077	Alkaline phosphatase	Metabolism of cofactors and vitamins
XLOC_003964	dmo:Dmoj_GI12135||http://www.genome.jp/dbget-bin/www_bget?dmo:Dmoj_GI12135	K01077	Alkaline phosphatase	Metabolism of cofactors and vitamins
XLOC_004041	dmo:Dmoj_GI12003||http://www.genome.jp/dbget-bin/www_bget?dmo:Dmoj_GI12003	K14388	Solute carrier family 5 (sodium-coupled monocarboxylate transporter), member 8/12	ND
XLOC_004163	None
XLOC_004667	dmo:Dmoj_GI10386||http://www.genome.jp/dbget-bin/www_bget?dmo:Dmoj_GI10386	ND
XLOC_004906	dmo:Dmoj_GI24339||http://www.genome.jp/dbget-bin/www_bget?dmo:Dmoj_GI24339	K05692	Actin beta/gamma 1	Signal transduction, Transport and catabolism, Sensory system, Transcription machinery, Factors involved in mRNA localization, Mitochondrial dynamics, Exosomal proteins
XLOC_005120	dmo:Dmoj_GI23912||http://www.genome.jp/dbget-bin/www_bget?dmo:Dmoj_GI23912	ND
XLOC_005171	dmo:Dmoj_GI23687||http://www.genome.jp/dbget-bin/www_bget?dmo:Dmoj_GI23687	ND
XLOC_005172	dmo:Dmoj_GI23685||http://www.genome.jp/dbget-bin/www_bget?dmo:Dmoj_GI23685	ND
XLOC_005256	dmo:Dmoj_GI24064||http://www.genome.jp/dbget-bin/www_bget?dmo:Dmoj_GI24064	ND
XLOC_005297	dmo:Dmoj_GI23529||http://www.genome.jp/dbget-bin/www_bget?dmo:Dmoj_GI23529	ND
XLOC_005332	dmo:Dmoj_GI24124||http://www.genome.jp/dbget-bin/www_bget?dmo:Dmoj_GI24124	K01044	Drug metabolism - other enzymes	Xenobiotics biodegradation and metabolism
XLOC_005334	dmo:Dmoj_GI23478||http://www.genome.jp/dbget-bin/www_bget?dmo:Dmoj_GI23478	ND
XLOC_005762	dmo:Dmoj_GI22970||http://www.genome.jp/dbget-bin/www_bget?dmo:Dmoj_GI22970	ND
XLOC_005823	dmo:Dmoj_GI24737||http://www.genome.jp/dbget-bin/www_bget?dmo:Dmoj_GI24737	ND
XLOC_005828	dmo:Dmoj_GI24780||http://www.genome.jp/dbget-bin/www_bget?dmo:Dmoj_GI24780	ND
XLOC_006506	dmo:Dmoj_GI12994||http://www.genome.jp/dbget-bin/www_bget?dmo:Dmoj_GI12994	ND
XLOC_006546	dmo:Dmoj_GI12992||http://www.genome.jp/dbget-bin/www_bget?dmo:Dmoj_GI12992	ND
XLOC_006558	None
XLOC_007196	dmo:Dmoj_GI11107|Dmoj_G6pd|http://www.genome.jp/dbget-bin/www_bget?dmo:Dmoj_GI11107	K00036	Glucose-6-phosphate 1-dehydrogenase	Carbohydrate metabolism,Metabolism of other amino acids
XLOC_008427	dmo:Dmoj_GI19553||http://www.genome.jp/dbget-bin/www_bget?dmo:Dmoj_GI19553	ND
XLOC_008657	dmo:Dmoj_GI23443||http://www.genome.jp/dbget-bin/www_bget?dmo:Dmoj_GI23443	K00605	Aminomethyltransferase	Carbohydrate metabolism, Amino acid metabolism,Metabolism of cofactors and vitamins
XLOC_008841	dmo:Dmoj_GI11539||http://www.genome.jp/dbget-bin/www_bget?dmo:Dmoj_GI11539	ND
XLOC_009153	dmo:Dmoj_GI19361||http://www.genome.jp/dbget-bin/www_bget?dmo:Dmoj_GI19361	ND
XLOC_009261	dmo:Dmoj_GI15361||http://www.genome.jp/dbget-bin/www_bget?dmo:Dmoj_GI15361	ND
XLOC_009333	None
XLOC_009405	dmo:Dmoj_GI20074||http://www.genome.jp/dbget-bin/www_bget?dmo:Dmoj_GI20074	ND
XLOC_009920	dmo:Dmoj_GI10465||http://www.genome.jp/dbget-bin/www_bget?dmo:Dmoj_GI10465	ND
XLOC_010823	dmo:Dmoj_GI17164||http://www.genome.jp/dbget-bin/www_bget?dmo:Dmoj_GI17164	ND
XLOC_011069	dmo:Dmoj_GI15007||http://www.genome.jp/dbget-bin/www_bget?dmo:Dmoj_GI15007	K18644	eukaryotic translation initiation factor 4E binding protein 2	Genetic Information Processing
XLOC_011121	dmo:Dmoj_GI17521||http://www.genome.jp/dbget-bin/www_bget?dmo:Dmoj_GI17521	ND
XLOC_011173	dmo:Dmoj_GI20802||http://www.genome.jp/dbget-bin/www_bget?dmo:Dmoj_GI20802	ND
XLOC_011578	dmo:Dmoj_GI20954||http://www.genome.jp/dbget-bin/www_bget?dmo:Dmoj_GI20954	K00699	glucuronosyltransferase	Carbohydrate metabolism, Metabolism of cofactors and vitamins, Xenobiotics biodegradation and metabolism
XLOC_011609	dmo:Dmoj_GI21292||http://www.genome.jp/dbget-bin/www_bget?dmo:Dmoj_GI21292	ND
XLOC_011656	dmo:Dmoj_GI15819||http://www.genome.jp/dbget-bin/www_bget?dmo:Dmoj_GI15819	ND
XLOC_012375	dmo:Dmoj_GI15744||http://www.genome.jp/dbget-bin/www_bget?dmo:Dmoj_GI15744	ND
XLOC_012755	dmo:Dmoj_GI15376||http://www.genome.jp/dbget-bin/www_bget?dmo:Dmoj_GI15376	K00108*	choline dehydrogenase*	Amino acid metabolism
XLOC_012790	dmo:Dmoj_GI24228||http://www.genome.jp/dbget-bin/www_bget?dmo:Dmoj_GI24228	K17285	selenium-binding protein 1	ND
XLOC_012803	dmo:Dmoj_GI23360|Dmoj_Xdh|http://www.genome.jp/dbget-bin/www_bget?dmo:Dmoj_GI23360	K00106	xanthine dehydrogenase/oxidase	Nucleotide metabolism,Biosynthesis of other secondary metabolites, Xenobiotics biodegradation and metabolism, Transport and catabolism
XLOC_012811	dmo:Dmoj_GI23351||http://www.genome.jp/dbget-bin/www_bget?dmo:Dmoj_GI23351	ND
XLOC_013006	dmo:Dmoj_GI13641||http://www.genome.jp/dbget-bin/www_bget?dmo:Dmoj_GI13641	ND
XLOC_013101	dmo:Dmoj_GI18430||http://www.genome.jp/dbget-bin/www_bget?dmo:Dmoj_GI18430	K05038	solute carrier family 6 (neurotransmitter transporter, amino acid) member	ND
XLOC_013116	dmo:Dmoj_GI15788||http://www.genome.jp/dbget-bin/www_bget?dmo:Dmoj_GI15788	ND
XLOC_007016	dmo:Dmoj_GI12627||http://www.genome.jp/dbget-bin/www_bget?dmo:Dmoj_GI12627	ND
XLOC_007799	dmo:Dmoj_GI24412||http://www.genome.jp/dbget-bin/www_bget?dmo:Dmoj_GI24412	ND
////
Query:	XLOC_000511
Gene:	dmo:Dmoj_GI21508
Entrez Gene ID:	6585158
Pathway:	Metabolic pathways	KEGG PATHWAY	dmo01100
	Glycerophospholipid metabolism	KEGG PATHWAY	dmo00564
////
Query:	XLOC_005117
Gene:	dmo:Dmoj_GI23906
Entrez Gene ID:	6572188
////
Query:	XLOC_005173
Gene:	dmo:Dmoj_GI23684
Entrez Gene ID:	6572187
////
Query:	XLOC_005853
Gene:	dmo:Dmoj_GI24787
Entrez Gene ID:	6573845
////
Query:	XLOC_011170
Gene:	dmo:Dmoj_GI20827
Entrez Gene ID:	6580206
////
Query:	XLOC_000655
Gene:	dmo:Dmoj_GI15562
Entrez Gene ID:	6584145
////
Query:	XLOC_000804
Gene:	dmo:Dmoj_GI22106
Entrez Gene ID:	6577571
////
Query:	XLOC_001016
Gene:	dmo:Dmoj_GI18125
Entrez Gene ID:	6577908
////
Query:	XLOC_001474
Gene:	dmo:Dmoj_GI17345
Entrez Gene ID:	6576372
////
Query:	XLOC_001917
Gene:	dmo:Dmoj_GI17643	Dmoj_Adh2
Entrez Gene ID:	6576952
Pathway:	Metabolic pathways	KEGG PATHWAY	dmo01100
	Tyrosine metabolism	KEGG PATHWAY	dmo00350
	Glycolysis / Gluconeogenesis	KEGG PATHWAY	dmo00010
	Fatty acid degradation	KEGG PATHWAY	dmo00071
	Metabolism of xenobiotics by cytochrome P450	KEGG PATHWAY	dmo00980
	Drug metabolism - cytochrome P450	KEGG PATHWAY	dmo00982
	Retinol metabolism	KEGG PATHWAY	dmo00830
	Degradation of aromatic compounds	KEGG PATHWAY	dmo01220
////
Query:	XLOC_002100
Gene:	dmo:Dmoj_GI23785
Entrez Gene ID:	6577226
Pathway:	Metabolic pathways	KEGG PATHWAY	dmo01100
	Glycine, serine and threonine metabolism	KEGG PATHWAY	dmo00260
////
Query:	XLOC_002105
Gene:	dmo:Dmoj_GI23729
Entrez Gene ID:	6577239
Pathway:	Metabolic pathways	KEGG PATHWAY	dmo01100
	Starch and sucrose metabolism	KEGG PATHWAY	dmo00500
////
Query:	XLOC_002235
////
Query:	XLOC_002396
////
Query:	XLOC_002713
Gene:	dmo:Dmoj_GI19195
Entrez Gene ID:	6579342
////
Query:	XLOC_002812
Gene:	dmo:Dmoj_GI19059
Entrez Gene ID:	6579578
////
Query:	XLOC_002857
Gene:	dmo:Dmoj_GI19033
Entrez Gene ID:	6579620
////
Query:	XLOC_002934
Gene:	dmo:Dmoj_GI18904
Entrez Gene ID:	6579875
////
Query:	XLOC_003411
Gene:	dmo:Dmoj_GI12534
Entrez Gene ID:	6581436
Pathway:	Metabolic pathways	KEGG PATHWAY	dmo01100
	Purine metabolism	KEGG PATHWAY	dmo00230
	Pyrimidine metabolism	KEGG PATHWAY	dmo00240
	Nicotinate and nicotinamide metabolism	KEGG PATHWAY	dmo00760
////
Query:	XLOC_003916
Gene:	dmo:Dmoj_GI13179
Entrez Gene ID:	6582169
Pathway:	Metabolic pathways	KEGG PATHWAY	dmo01100
	Folate biosynthesis	KEGG PATHWAY	dmo00790
////
Query:	XLOC_003964
Gene:	dmo:Dmoj_GI12135
Entrez Gene ID:	6582168
Pathway:	Metabolic pathways	KEGG PATHWAY	dmo01100
	Folate biosynthesis	KEGG PATHWAY	dmo00790
////
Query:	XLOC_004041
Gene:	dmo:Dmoj_GI12003
Entrez Gene ID:	6582412
////
Query:	XLOC_004163
////
Query:	XLOC_004667
Gene:	dmo:Dmoj_GI10386
Entrez Gene ID:	6574701
////
Query:	XLOC_004906
Gene:	dmo:Dmoj_GI24339
Entrez Gene ID:	6573032
Pathway:	Phagosome	KEGG PATHWAY	dmo04145
	Hippo signaling pathway - fly	KEGG PATHWAY	dmo04391
	Phototransduction - fly	KEGG PATHWAY	dmo04745
////
Query:	XLOC_005120
Gene:	dmo:Dmoj_GI23912
Entrez Gene ID:	6572192
////
Query:	XLOC_005171
Gene:	dmo:Dmoj_GI23687
Entrez Gene ID:	6572185
////
Query:	XLOC_005172
Gene:	dmo:Dmoj_GI23685
Entrez Gene ID:	6572186
////
Query:	XLOC_005256
Gene:	dmo:Dmoj_GI24064
Entrez Gene ID:	6572491
////
Query:	XLOC_005297
Gene:	dmo:Dmoj_GI23529
Entrez Gene ID:	6572525
////
Query:	XLOC_005332
Gene:	dmo:Dmoj_GI24124
Entrez Gene ID:	6572619
////
Query:	XLOC_005334
Gene:	dmo:Dmoj_GI23478
Entrez Gene ID:	6572612
////
Query:	XLOC_005762
Gene:	dmo:Dmoj_GI22970
Entrez Gene ID:	6573557
////
Query:	XLOC_005823
Gene:	dmo:Dmoj_GI24737
Entrez Gene ID:	6573751
////
Query:	XLOC_005828
Gene:	dmo:Dmoj_GI24780
Entrez Gene ID:	6573839
////
Query:	XLOC_006506
Gene:	dmo:Dmoj_GI12994
Entrez Gene ID:	6581796
////
Query:	XLOC_006546
Gene:	dmo:Dmoj_GI12992
Entrez Gene ID:	6581793
////
Query:	XLOC_006558
////
Query:	XLOC_007196
Gene:	dmo:Dmoj_GI11107	Dmoj_G6pd
Entrez Gene ID:	6585954
Pathway:	Metabolic pathways	KEGG PATHWAY	dmo01100
	Glutathione metabolism	KEGG PATHWAY	dmo00480
	Carbon metabolism	KEGG PATHWAY	dmo01200
	Pentose phosphate pathway	KEGG PATHWAY	dmo00030
////
Query:	XLOC_008427
Gene:	dmo:Dmoj_GI19553
Entrez Gene ID:	6578635
////
Query:	XLOC_008657
Gene:	dmo:Dmoj_GI23443
Entrez Gene ID:	6577302
Pathway:	Metabolic pathways	KEGG PATHWAY	dmo01100
	One carbon pool by folate	KEGG PATHWAY	dmo00670
	Glycine, serine and threonine metabolism	KEGG PATHWAY	dmo00260
	Carbon metabolism	KEGG PATHWAY	dmo01200
////
Query:	XLOC_008841
Gene:	dmo:Dmoj_GI11539
Entrez Gene ID:	6583257
////
Query:	XLOC_009153
Gene:	dmo:Dmoj_GI19361
Entrez Gene ID:	6578970
////
Query:	XLOC_009261
Gene:	dmo:Dmoj_GI15361
Entrez Gene ID:	6583796
////
Query:	XLOC_009333
////
Query:	XLOC_009405
Gene:	dmo:Dmoj_GI20074
Entrez Gene ID:	6578818
////
Query:	XLOC_009920
Gene:	dmo:Dmoj_GI10465
Entrez Gene ID:	6574835
////
Query:	XLOC_010823
Gene:	dmo:Dmoj_GI17164
Entrez Gene ID:	6576038
////
Query:	XLOC_011069
Gene:	dmo:Dmoj_GI15007
Entrez Gene ID:	6575792
Pathway:	RNA transport	KEGG PATHWAY	dmo03013
////
Query:	XLOC_011121
Gene:	dmo:Dmoj_GI17521
Entrez Gene ID:	6576696
////
Query:	XLOC_011173
Gene:	dmo:Dmoj_GI20802
Entrez Gene ID:	6580166
////
Query:	XLOC_011578
Gene:	dmo:Dmoj_GI20954
Entrez Gene ID:	6577897
Pathway:	Metabolic pathways	KEGG PATHWAY	dmo01100
	Pentose and glucuronate interconversions	KEGG PATHWAY	dmo00040
	Starch and sucrose metabolism	KEGG PATHWAY	dmo00500
	Drug metabolism - other enzymes	KEGG PATHWAY	dmo00983
	Porphyrin and chlorophyll metabolism	KEGG PATHWAY	dmo00860
	Ascorbate and aldarate metabolism	KEGG PATHWAY	dmo00053
	Metabolism of xenobiotics by cytochrome P450	KEGG PATHWAY	dmo00980
	Drug metabolism - cytochrome P450	KEGG PATHWAY	dmo00982
	Retinol metabolism	KEGG PATHWAY	dmo00830
////
Query:	XLOC_011609
Gene:	dmo:Dmoj_GI21292
Entrez Gene ID:	6577837
////
Query:	XLOC_011656
Gene:	dmo:Dmoj_GI15819
Entrez Gene ID:	6584578
////
Query:	XLOC_012375
Gene:	dmo:Dmoj_GI15744
Entrez Gene ID:	6584460
////
Query:	XLOC_012755
Gene:	dmo:Dmoj_GI15376
Entrez Gene ID:	6583821
Pathway:	Metabolic pathways	KEGG PATHWAY	dmo01100
	Glycine, serine and threonine metabolism	KEGG PATHWAY	dmo00260
////
Query:	XLOC_012790
Gene:	dmo:Dmoj_GI24228
Entrez Gene ID:	6572810
////
Query:	XLOC_012803
Gene:	dmo:Dmoj_GI23360	Dmoj_Xdh
Entrez Gene ID:	6572815
Pathway:	Metabolic pathways	KEGG PATHWAY	dmo01100
	Peroxisome	KEGG PATHWAY	dmo04146
	Purine metabolism	KEGG PATHWAY	dmo00230
	Drug metabolism - other enzymes	KEGG PATHWAY	dmo00983
	Caffeine metabolism	KEGG PATHWAY	dmo00232
////
Query:	XLOC_012811
Gene:	dmo:Dmoj_GI23351
Entrez Gene ID:	6572828
////
Query:	XLOC_013006
Gene:	dmo:Dmoj_GI13641
Entrez Gene ID:	6583021
////
Query:	XLOC_013101
Gene:	dmo:Dmoj_GI18430
Entrez Gene ID:	6580932
////
Query:	XLOC_013116
Gene:	dmo:Dmoj_GI15788
Entrez Gene ID:	6584526
////
Query:	XLOC_007016
Gene:	dmo:Dmoj_GI12627
Entrez Gene ID:	6581251
////
Query:	XLOC_007799
Gene:	dmo:Dmoj_GI24412
Entrez Gene ID:	6573163
////

## Sheet: Dmoj KO Anotation
#Query	Gene ID|Gene name|Hyperlink	KO	Enzime
195116779	dmo:Dmoj_GI17643|Dmoj_Adh2|http://www.genome.jp/dbget-bin/www_bget?dmo:Dmoj_GI17643	K00001	alcohol dehydrogenase
195108681	dmo:Dmoj_GI23360|Dmoj_Xdh|http://www.genome.jp/dbget-bin/www_bget?dmo:Dmoj_GI23360	K00106	XDH; xanthine dehydrogenase/oxidase
195134306	dmo:Dmoj_GI11107|Dmoj_G6pd|http://www.genome.jp/dbget-bin/www_bget?dmo:Dmoj_GI11107	K00036	G6PD; glucose-6-phosphate 1-dehydrogenase
195111358	dmo:Dmoj_GI10121||http://www.genome.jp/dbget-bin/www_bget?dmo:Dmoj_GI10121	K01049	acetylcholinesterase
195111470	dmo:Dmoj_GI10152||http://www.genome.jp/dbget-bin/www_bget?dmo:Dmoj_GI10152	K00106	xanthine dehydrogenase/oxidase
195112606	dmo:Dmoj_GI10465||http://www.genome.jp/dbget-bin/www_bget?dmo:Dmoj_GI10465	ND
195112668	dmo:Dmoj_GI10484||http://www.genome.jp/dbget-bin/www_bget?dmo:Dmoj_GI10484	K00507	SCD; stearoyl-CoA desaturase
195113309	dmo:Dmoj_GI10665||http://www.genome.jp/dbget-bin/www_bget?dmo:Dmoj_GI10665	ND
195116571	dmo:Dmoj_GI10883||http://www.genome.jp/dbget-bin/www_bget?dmo:Dmoj_GI10883	ND
195134468	dmo:Dmoj_GI10972||http://www.genome.jp/dbget-bin/www_bget?dmo:Dmoj_GI10972	ND
195134168	dmo:Dmoj_GI11069||http://www.genome.jp/dbget-bin/www_bget?dmo:Dmoj_GI11069	K00033	PGD; 6-phosphogluconate dehydrogenase
195128967	dmo:Dmoj_GI11539||http://www.genome.jp/dbget-bin/www_bget?dmo:Dmoj_GI11539	ND
195128427	dmo:Dmoj_GI11690||http://www.genome.jp/dbget-bin/www_bget?dmo:Dmoj_GI11690	ND
195127644	dmo:Dmoj_GI11906||http://www.genome.jp/dbget-bin/www_bget?dmo:Dmoj_GI11906	K15464	BCL2/adenovirus E1B 19 kDa protein-interacting protein 3
195127435	dmo:Dmoj_GI11966||http://www.genome.jp/dbget-bin/www_bget?dmo:Dmoj_GI11966	ND
195115938	dmo:Dmoj_GI12353||http://www.genome.jp/dbget-bin/www_bget?dmo:Dmoj_GI12353	K01755	argH; argininosuccinate lyase
195125896	dmo:Dmoj_GI12405||http://www.genome.jp/dbget-bin/www_bget?dmo:Dmoj_GI12405	ND
195125399	dmo:Dmoj_GI12534||http://www.genome.jp/dbget-bin/www_bget?dmo:Dmoj_GI12534	K03783	purine-nucleoside phosphorylase
195125389	dmo:Dmoj_GI12536||http://www.genome.jp/dbget-bin/www_bget?dmo:Dmoj_GI12536	ND
195124977	dmo:Dmoj_GI12667||http://www.genome.jp/dbget-bin/www_bget?dmo:Dmoj_GI12667	ND
195125069	dmo:Dmoj_GI12694||http://www.genome.jp/dbget-bin/www_bget?dmo:Dmoj_GI12694	ND
195126056	dmo:Dmoj_GI12980||http://www.genome.jp/dbget-bin/www_bget?dmo:Dmoj_GI12980	K01077	alkaline phosphatase
195126112	dmo:Dmoj_GI12994||http://www.genome.jp/dbget-bin/www_bget?dmo:Dmoj_GI12994	ND
195126144	dmo:Dmoj_GI13002||http://www.genome.jp/dbget-bin/www_bget?dmo:Dmoj_GI13002	ND
195115611	dmo:Dmoj_GI13183||http://www.genome.jp/dbget-bin/www_bget?dmo:Dmoj_GI13183	K00710	polypeptide N-acetylgalactosaminyltransferase
195128499	dmo:Dmoj_GI13641||http://www.genome.jp/dbget-bin/www_bget?dmo:Dmoj_GI13641	ND
195128083	dmo:Dmoj_GI13531||http://www.genome.jp/dbget-bin/www_bget?dmo:Dmoj_GI13531	ND
195128963	dmo:Dmoj_GI13762||http://www.genome.jp/dbget-bin/www_bget?dmo:Dmoj_GI13762	ND
195132299	dmo:Dmoj_GI14601||http://www.genome.jp/dbget-bin/www_bget?dmo:Dmoj_GI14601	ND
195132235	dmo:Dmoj_GI14619||http://www.genome.jp/dbget-bin/www_bget?dmo:Dmoj_GI14619	ND
195132203	dmo:Dmoj_GI14628||http://www.genome.jp/dbget-bin/www_bget?dmo:Dmoj_GI14628	ND
195131669	dmo:Dmoj_GI14785||http://www.genome.jp/dbget-bin/www_bget?dmo:Dmoj_GI14785	ND
195131623	dmo:Dmoj_GI14799||http://www.genome.jp/dbget-bin/www_bget?dmo:Dmoj_GI14799	ND
195114542	dmo:Dmoj_GI14885||http://www.genome.jp/dbget-bin/www_bget?dmo:Dmoj_GI14885	ND
195114484	dmo:Dmoj_GI14996||http://www.genome.jp/dbget-bin/www_bget?dmo:Dmoj_GI14996	K18644	eukaryotic translation initiation factor 4E binding protein 2
195114482	dmo:Dmoj_GI15007||http://www.genome.jp/dbget-bin/www_bget?dmo:Dmoj_GI15007	K18644	eukaryotic translation initiation factor 4E binding protein 2
195130553	dmo:Dmoj_GI15086||http://www.genome.jp/dbget-bin/www_bget?dmo:Dmoj_GI15086	ND
195129876	dmo:Dmoj_GI15320||http://www.genome.jp/dbget-bin/www_bget?dmo:Dmoj_GI15320	ND
195130731	dmo:Dmoj_GI15562||http://www.genome.jp/dbget-bin/www_bget?dmo:Dmoj_GI15562	ND
195130773	dmo:Dmoj_GI15577||http://www.genome.jp/dbget-bin/www_bget?dmo:Dmoj_GI15577	K16679	wengen
195130805	dmo:Dmoj_GI15587||http://www.genome.jp/dbget-bin/www_bget?dmo:Dmoj_GI15587	ND
195131279	dmo:Dmoj_GI15722||http://www.genome.jp/dbget-bin/www_bget?dmo:Dmoj_GI15722	ND
195114018	dmo:Dmoj_GI16169||http://www.genome.jp/dbget-bin/www_bget?dmo:Dmoj_GI16169	ND
195133432	dmo:Dmoj_GI16171||http://www.genome.jp/dbget-bin/www_bget?dmo:Dmoj_GI16171	ND
195133430	dmo:Dmoj_GI16172||http://www.genome.jp/dbget-bin/www_bget?dmo:Dmoj_GI16172	ND
195133214	dmo:Dmoj_GI16321||http://www.genome.jp/dbget-bin/www_bget?dmo:Dmoj_GI16321	ND
195135621	dmo:Dmoj_GI16548||http://www.genome.jp/dbget-bin/www_bget?dmo:Dmoj_GI16548	ND
195135280	dmo:Dmoj_GI16640||http://www.genome.jp/dbget-bin/www_bget?dmo:Dmoj_GI16640	ND
195114134	dmo:Dmoj_GI16741||http://www.genome.jp/dbget-bin/www_bget?dmo:Dmoj_GI16741	ND
195114546	dmo:Dmoj_GI17060||http://www.genome.jp/dbget-bin/www_bget?dmo:Dmoj_GI17060	ND
195115332	dmo:Dmoj_GI17258||http://www.genome.jp/dbget-bin/www_bget?dmo:Dmoj_GI17258	ND
195115635	dmo:Dmoj_GI17344||http://www.genome.jp/dbget-bin/www_bget?dmo:Dmoj_GI17344	ND
195115830	dmo:Dmoj_GI17398||http://www.genome.jp/dbget-bin/www_bget?dmo:Dmoj_GI17398	ND
195116036	dmo:Dmoj_GI17447||http://www.genome.jp/dbget-bin/www_bget?dmo:Dmoj_GI17447	ND
195116058	dmo:Dmoj_GI17453||http://www.genome.jp/dbget-bin/www_bget?dmo:Dmoj_GI17453	ND
195116227	dmo:Dmoj_GI17503||http://www.genome.jp/dbget-bin/www_bget?dmo:Dmoj_GI17503	ND
195116273	dmo:Dmoj_GI17517||http://www.genome.jp/dbget-bin/www_bget?dmo:Dmoj_GI17517	ND
195116285	dmo:Dmoj_GI17523||http://www.genome.jp/dbget-bin/www_bget?dmo:Dmoj_GI17523	K00699	UGT; glucuronosyltransferase
195116485	dmo:Dmoj_GI17572||http://www.genome.jp/dbget-bin/www_bget?dmo:Dmoj_GI17572	ND
195116983	dmo:Dmoj_GI17697||http://www.genome.jp/dbget-bin/www_bget?dmo:Dmoj_GI17697	ND
195117090	dmo:Dmoj_GI17724||http://www.genome.jp/dbget-bin/www_bget?dmo:Dmoj_GI17724	K13238	DCI; 3,2-trans-enoyl-CoA isomerase, mitochondrial
195117248	dmo:Dmoj_GI17762||http://www.genome.jp/dbget-bin/www_bget?dmo:Dmoj_GI17762	ND
195117550	dmo:Dmoj_GI17847||http://www.genome.jp/dbget-bin/www_bget?dmo:Dmoj_GI17847	ND
195118632	dmo:Dmoj_GI18126||http://www.genome.jp/dbget-bin/www_bget?dmo:Dmoj_GI18126	ND
195123500	dmo:Dmoj_GI18674||http://www.genome.jp/dbget-bin/www_bget?dmo:Dmoj_GI18674	ND
195123382	dmo:Dmoj_GI18697||http://www.genome.jp/dbget-bin/www_bget?dmo:Dmoj_GI18697	ND
195122552	dmo:Dmoj_GI18891||http://www.genome.jp/dbget-bin/www_bget?dmo:Dmoj_GI18891	K01183	chitinase
195122498	dmo:Dmoj_GI18904||http://www.genome.jp/dbget-bin/www_bget?dmo:Dmoj_GI18904	ND
195122392	dmo:Dmoj_GI18936||http://www.genome.jp/dbget-bin/www_bget?dmo:Dmoj_GI18936	ND
195121921	dmo:Dmoj_GI19059||http://www.genome.jp/dbget-bin/www_bget?dmo:Dmoj_GI19059	ND
195121848	dmo:Dmoj_GI19075||http://www.genome.jp/dbget-bin/www_bget?dmo:Dmoj_GI19075	K00232	acyl-CoA oxidase
195121044	dmo:Dmoj_GI19282||http://www.genome.jp/dbget-bin/www_bget?dmo:Dmoj_GI19282	ND
195121028	dmo:Dmoj_GI19287||http://www.genome.jp/dbget-bin/www_bget?dmo:Dmoj_GI19287	ND
195120592	dmo:Dmoj_GI19390||http://www.genome.jp/dbget-bin/www_bget?dmo:Dmoj_GI19390	ND
195120590	dmo:Dmoj_GI19391||http://www.genome.jp/dbget-bin/www_bget?dmo:Dmoj_GI19391	ND
195120435	dmo:Dmoj_GI19441||http://www.genome.jp/dbget-bin/www_bget?dmo:Dmoj_GI19441	K00471	gamma-butyrobetaine dioxygenase
195120195	dmo:Dmoj_GI19511||http://www.genome.jp/dbget-bin/www_bget?dmo:Dmoj_GI19511	ND
195120089	dmo:Dmoj_GI19542||http://www.genome.jp/dbget-bin/www_bget?dmo:Dmoj_GI19542	ND
195119912	dmo:Dmoj_GI19595||http://www.genome.jp/dbget-bin/www_bget?dmo:Dmoj_GI19595	K05692	actin beta/gamma 1
195119830	dmo:Dmoj_GI19616||http://www.genome.jp/dbget-bin/www_bget?dmo:Dmoj_GI19616	ND
195119760	dmo:Dmoj_GI19637||http://www.genome.jp/dbget-bin/www_bget?dmo:Dmoj_GI19637	ND
195119344	dmo:Dmoj_GI19777||http://www.genome.jp/dbget-bin/www_bget?dmo:Dmoj_GI19777	ND
195119722	dmo:Dmoj_GI19902||http://www.genome.jp/dbget-bin/www_bget?dmo:Dmoj_GI19902	ND
195119878	dmo:Dmoj_GI19942||http://www.genome.jp/dbget-bin/www_bget?dmo:Dmoj_GI19942	K00844	HK; hexokinase
195119989	dmo:Dmoj_GI19975||http://www.genome.jp/dbget-bin/www_bget?dmo:Dmoj_GI19975	ND
195120315	dmo:Dmoj_GI20059||http://www.genome.jp/dbget-bin/www_bget?dmo:Dmoj_GI20059	ND
195120594	dmo:Dmoj_GI20115||http://www.genome.jp/dbget-bin/www_bget?dmo:Dmoj_GI20115	ND
195120970	dmo:Dmoj_GI20228||http://www.genome.jp/dbget-bin/www_bget?dmo:Dmoj_GI20228	ND
195120972	dmo:Dmoj_GI20229||http://www.genome.jp/dbget-bin/www_bget?dmo:Dmoj_GI20229	ND
195122474	dmo:Dmoj_GI20628||http://www.genome.jp/dbget-bin/www_bget?dmo:Dmoj_GI20628	ND
195122970	dmo:Dmoj_GI20777||http://www.genome.jp/dbget-bin/www_bget?dmo:Dmoj_GI20777	K09481	protein transport protein SEC61 subunit beta
195122999	dmo:Dmoj_GI20788||http://www.genome.jp/dbget-bin/www_bget?dmo:Dmoj_GI20788	ND
195123169	dmo:Dmoj_GI20837||http://www.genome.jp/dbget-bin/www_bget?dmo:Dmoj_GI20837	ND
195123402	dmo:Dmoj_GI20903||http://www.genome.jp/dbget-bin/www_bget?dmo:Dmoj_GI20903	ND
195123404	dmo:Dmoj_GI20904||http://www.genome.jp/dbget-bin/www_bget?dmo:Dmoj_GI20904	ND
195123406	dmo:Dmoj_GI20905||http://www.genome.jp/dbget-bin/www_bget?dmo:Dmoj_GI20905	ND
195118610	dmo:Dmoj_GI20943||http://www.genome.jp/dbget-bin/www_bget?dmo:Dmoj_GI20943	K00699	UGT; glucuronosyltransferase
195118608	dmo:Dmoj_GI20954||http://www.genome.jp/dbget-bin/www_bget?dmo:Dmoj_GI20954	K00699	UGT; glucuronosyltransferase
195124577	dmo:Dmoj_GI21250||http://www.genome.jp/dbget-bin/www_bget?dmo:Dmoj_GI21250	K01312	trypsin
195118489	dmo:Dmoj_GI21292||http://www.genome.jp/dbget-bin/www_bget?dmo:Dmoj_GI21292	ND
195132733	dmo:Dmoj_GI21508||http://www.genome.jp/dbget-bin/www_bget?dmo:Dmoj_GI21508	K14286	ethanolamine-phosphate phospho-lyase
195132498	dmo:Dmoj_GI21674||http://www.genome.jp/dbget-bin/www_bget?dmo:Dmoj_GI21674	ND
195111916	dmo:Dmoj_GI22476||http://www.genome.jp/dbget-bin/www_bget?dmo:Dmoj_GI22476	ND
195111574	dmo:Dmoj_GI22573||http://www.genome.jp/dbget-bin/www_bget?dmo:Dmoj_GI22573	ND
195117780	dmo:Dmoj_GI22596||http://www.genome.jp/dbget-bin/www_bget?dmo:Dmoj_GI22596	ND
195117778	dmo:Dmoj_GI22607||http://www.genome.jp/dbget-bin/www_bget?dmo:Dmoj_GI22607	ND
195117776	dmo:Dmoj_GI22618||http://www.genome.jp/dbget-bin/www_bget?dmo:Dmoj_GI22618	ND
195111360	dmo:Dmoj_GI22628||http://www.genome.jp/dbget-bin/www_bget?dmo:Dmoj_GI22628	K00699	UGT; glucuronosyltransferase
195110227	dmo:Dmoj_GI22936||http://www.genome.jp/dbget-bin/www_bget?dmo:Dmoj_GI22936	K00008	SORD; L-iditol 2-dehydrogenase
195110109	dmo:Dmoj_GI22971||http://www.genome.jp/dbget-bin/www_bget?dmo:Dmoj_GI22971	ND
195110009	dmo:Dmoj_GI23002||http://www.genome.jp/dbget-bin/www_bget?dmo:Dmoj_GI23002	ND
195109709	dmo:Dmoj_GI23074||http://www.genome.jp/dbget-bin/www_bget?dmo:Dmoj_GI23074	ND
195109580	dmo:Dmoj_GI23108||http://www.genome.jp/dbget-bin/www_bget?dmo:Dmoj_GI23108	ND
195117532	dmo:Dmoj_GI23260||http://www.genome.jp/dbget-bin/www_bget?dmo:Dmoj_GI23260	ND
195108709	dmo:Dmoj_GI23350||http://www.genome.jp/dbget-bin/www_bget?dmo:Dmoj_GI23350	ND
195117468	dmo:Dmoj_GI23443||http://www.genome.jp/dbget-bin/www_bget?dmo:Dmoj_GI23443	K00605	gcvT; aminomethyltransferase
195107472	dmo:Dmoj_GI23684||http://www.genome.jp/dbget-bin/www_bget?dmo:Dmoj_GI23684	ND
195107470	dmo:Dmoj_GI23685||http://www.genome.jp/dbget-bin/www_bget?dmo:Dmoj_GI23685	ND
195107383	dmo:Dmoj_GI23709||http://www.genome.jp/dbget-bin/www_bget?dmo:Dmoj_GI23709	K01158	deoxyribonuclease II
195117342	dmo:Dmoj_GI23729||http://www.genome.jp/dbget-bin/www_bget?dmo:Dmoj_GI23729	K01087	otsB; trehalose 6-phosphate phosphatase
195117316	dmo:Dmoj_GI23785||http://www.genome.jp/dbget-bin/www_bget?dmo:Dmoj_GI23785	K00314	sarcosine dehydrogenase
195107474	dmo:Dmoj_GI23906||http://www.genome.jp/dbget-bin/www_bget?dmo:Dmoj_GI23906	ND
195107482	dmo:Dmoj_GI23912||http://www.genome.jp/dbget-bin/www_bget?dmo:Dmoj_GI23912	ND
195107681	dmo:Dmoj_GI23963||http://www.genome.jp/dbget-bin/www_bget?dmo:Dmoj_GI23963	K08057	calreticulin
195117204	dmo:Dmoj_GI23973||http://www.genome.jp/dbget-bin/www_bget?dmo:Dmoj_GI23973	K00273	D-amino-acid oxidase
195108289	dmo:Dmoj_GI24124||http://www.genome.jp/dbget-bin/www_bget?dmo:Dmoj_GI24124	ND
195108423	dmo:Dmoj_GI24163||http://www.genome.jp/dbget-bin/www_bget?dmo:Dmoj_GI24163	K03283	heat shock 70kDa protein 1/8
195108529	dmo:Dmoj_GI24193||http://www.genome.jp/dbget-bin/www_bget?dmo:Dmoj_GI24193	ND
195109034	dmo:Dmoj_GI24323||http://www.genome.jp/dbget-bin/www_bget?dmo:Dmoj_GI24323	K00507	SCD; stearoyl-CoA desaturase
195109098	dmo:Dmoj_GI24339||http://www.genome.jp/dbget-bin/www_bget?dmo:Dmoj_GI24339	K05692	actin beta/gamma 1
195109460	dmo:Dmoj_GI24439||http://www.genome.jp/dbget-bin/www_bget?dmo:Dmoj_GI24439	ND
195109488	dmo:Dmoj_GI24446||http://www.genome.jp/dbget-bin/www_bget?dmo:Dmoj_GI24446	ND
195109919	dmo:Dmoj_GI24570||http://www.genome.jp/dbget-bin/www_bget?dmo:Dmoj_GI24570	ND
195110011	dmo:Dmoj_GI24597||http://www.genome.jp/dbget-bin/www_bget?dmo:Dmoj_GI24597	ND
195110485	dmo:Dmoj_GI24737||http://www.genome.jp/dbget-bin/www_bget?dmo:Dmoj_GI24737	ND
195110499	dmo:Dmoj_GI24740||http://www.genome.jp/dbget-bin/www_bget?dmo:Dmoj_GI24740	K14999	cytochrome P450, family 6
195110661	dmo:Dmoj_GI24780||http://www.genome.jp/dbget-bin/www_bget?dmo:Dmoj_GI24780	ND
195110667	dmo:Dmoj_GI24784||http://www.genome.jp/dbget-bin/www_bget?dmo:Dmoj_GI24784	ND
195110717	dmo:Dmoj_GI24801||http://www.genome.jp/dbget-bin/www_bget?dmo:Dmoj_GI24801	ND
195110939	dmo:Dmoj_GI24866||http://www.genome.jp/dbget-bin/www_bget?dmo:Dmoj_GI24866	K14708	solute carrier family 26 (sodium-independent sulfate anion transporter), member 11
195110949	dmo:Dmoj_GI24869||http://www.genome.jp/dbget-bin/www_bget?dmo:Dmoj_GI24869	K14686	solute carrier family 31 (copper transporter), member 1
////
Query:	195116779
Gene:	dmo:Dmoj_GI17643	Dmoj_Adh2
Entrez Gene ID:	6576952
Pathway:	Metabolic pathways	KEGG PATHWAY	dmo01100
	Tyrosine metabolism	KEGG PATHWAY	dmo00350
	Glycolysis / Gluconeogenesis	KEGG PATHWAY	dmo00010
	Fatty acid degradation	KEGG PATHWAY	dmo00071
	Metabolism of xenobiotics by cytochrome P450	KEGG PATHWAY	dmo00980
	Drug metabolism - cytochrome P450	KEGG PATHWAY	dmo00982
	Retinol metabolism	KEGG PATHWAY	dmo00830
	Degradation of aromatic compounds	KEGG PATHWAY	dmo01220
////
Query:	195108681
Gene:	dmo:Dmoj_GI23360	Dmoj_Xdh
Entrez Gene ID:	6572815
Pathway:	Metabolic pathways	KEGG PATHWAY	dmo01100
	Peroxisome	KEGG PATHWAY	dmo04146
	Purine metabolism	KEGG PATHWAY	dmo00230
	Drug metabolism - other enzymes	KEGG PATHWAY	dmo00983
	Caffeine metabolism	KEGG PATHWAY	dmo00232
////
Query:	195134306
Gene:	dmo:Dmoj_GI11107	Dmoj_G6pd
Entrez Gene ID:	6585954
Pathway:	Metabolic pathways	KEGG PATHWAY	dmo01100
	Glutathione metabolism	KEGG PATHWAY	dmo00480
	Carbon metabolism	KEGG PATHWAY	dmo01200
	Pentose phosphate pathway	KEGG PATHWAY	dmo00030
////
Query:	195111358
Gene:	dmo:Dmoj_GI10121
Entrez Gene ID:	6574188
Pathway:	Glycerophospholipid metabolism	KEGG PATHWAY	dmo00564
////
Query:	195111470
Gene:	dmo:Dmoj_GI10152
Entrez Gene ID:	6574245
Pathway:	Metabolic pathways	KEGG PATHWAY	dmo01100
	Peroxisome	KEGG PATHWAY	dmo04146
	Purine metabolism	KEGG PATHWAY	dmo00230
	Drug metabolism - other enzymes	KEGG PATHWAY	dmo00983
	Caffeine metabolism	KEGG PATHWAY	dmo00232
////
Query:	195112606
Gene:	dmo:Dmoj_GI10465
Entrez Gene ID:	6574835
////
Query:	195112668
Gene:	dmo:Dmoj_GI10484
Entrez Gene ID:	6574866
Pathway:	Fatty acid metabolism	KEGG PATHWAY	dmo01212
	Biosynthesis of unsaturated fatty acids	KEGG PATHWAY	dmo01040
////
Query:	195113309
Gene:	dmo:Dmoj_GI10665
Entrez Gene ID:	6575194
////
Query:	195116571
Gene:	dmo:Dmoj_GI10883
Entrez Gene ID:	6576842
////
Query:	195134468
Gene:	dmo:Dmoj_GI10972
Entrez Gene ID:	6586036
////
Query:	195134168
Gene:	dmo:Dmoj_GI11069
Entrez Gene ID:	6585885
Pathway:	Metabolic pathways	KEGG PATHWAY	dmo01100
	Glutathione metabolism	KEGG PATHWAY	dmo00480
	Carbon metabolism	KEGG PATHWAY	dmo01200
	Pentose phosphate pathway	KEGG PATHWAY	dmo00030
////
Query:	195128967
Gene:	dmo:Dmoj_GI11539
Entrez Gene ID:	6583257
////
Query:	195128427
Gene:	dmo:Dmoj_GI11690
Entrez Gene ID:	6582984
////
Query:	195127644
Gene:	dmo:Dmoj_GI11906
Entrez Gene ID:	6582578
Pathway:	FoxO signaling pathway	KEGG PATHWAY	dmo04068
////
Query:	195127435
Gene:	dmo:Dmoj_GI11966
Entrez Gene ID:	6582473
////
Query:	195115938
Gene:	dmo:Dmoj_GI12353
Entrez Gene ID:	6576524
Pathway:	Metabolic pathways	KEGG PATHWAY	dmo01100
	Arginine and proline metabolism	KEGG PATHWAY	dmo00330
	Biosynthesis of amino acids	KEGG PATHWAY	dmo01230
	Alanine, aspartate and glutamate metabolism	KEGG PATHWAY	dmo00250
////
Query:	195125896
Gene:	dmo:Dmoj_GI12405
Entrez Gene ID:	6581688
////
Query:	195125399
Gene:	dmo:Dmoj_GI12534
Entrez Gene ID:	6581436
Pathway:	Metabolic pathways	KEGG PATHWAY	dmo01100
	Purine metabolism	KEGG PATHWAY	dmo00230
	Pyrimidine metabolism	KEGG PATHWAY	dmo00240
	Nicotinate and nicotinamide metabolism	KEGG PATHWAY	dmo00760
////
Query:	195125389
Gene:	dmo:Dmoj_GI12536
Entrez Gene ID:	6581431
////
Query:	195124977
Gene:	dmo:Dmoj_GI12667
Entrez Gene ID:	6581215
////
Query:	195125069
Gene:	dmo:Dmoj_GI12694
Entrez Gene ID:	6581263
////
Query:	195126056
Gene:	dmo:Dmoj_GI12980
Entrez Gene ID:	6581768
Pathway:	Metabolic pathways	KEGG PATHWAY	dmo01100
	Folate biosynthesis	KEGG PATHWAY	dmo00790
////
Query:	195126112
Gene:	dmo:Dmoj_GI12994
Entrez Gene ID:	6581796
////
Query:	195126144
Gene:	dmo:Dmoj_GI13002
Entrez Gene ID:	6581812
////
Query:	195115611
Gene:	dmo:Dmoj_GI13183
Entrez Gene ID:	6576359
Pathway:	Metabolic pathways	KEGG PATHWAY	dmo01100
	Mucin type O-Glycan biosynthesis	KEGG PATHWAY	dmo00512
////
Query:	195128499
Gene:	dmo:Dmoj_GI13641
Entrez Gene ID:	6583021
////
Query:	195128083
Gene:	dmo:Dmoj_GI13531
Entrez Gene ID:	6582805
////
Query:	195128963
Gene:	dmo:Dmoj_GI13762
Entrez Gene ID:	6583255
////
Query:	195132299
Gene:	dmo:Dmoj_GI14601
Entrez Gene ID:	6584941
////
Query:	195132235
Gene:	dmo:Dmoj_GI14619
Entrez Gene ID:	6584909
////
Query:	195132203
Gene:	dmo:Dmoj_GI14628
Entrez Gene ID:	6584893
////
Query:	195131669
Gene:	dmo:Dmoj_GI14785
Entrez Gene ID:	6584624
////
Query:	195131623
Gene:	dmo:Dmoj_GI14799
Entrez Gene ID:	6584601
////
Query:	195114542
Gene:	dmo:Dmoj_GI14885
Entrez Gene ID:	6575822
////
Query:	195114484
Gene:	dmo:Dmoj_GI14996
Entrez Gene ID:	6575793
Pathway:	RNA transport	KEGG PATHWAY	dmo03013
////
Query:	195114482
Gene:	dmo:Dmoj_GI15007
Entrez Gene ID:	6575792
Pathway:	RNA transport	KEGG PATHWAY	dmo03013
////
Query:	195130553
Gene:	dmo:Dmoj_GI15086
Entrez Gene ID:	6584056
////
Query:	195129876
Gene:	dmo:Dmoj_GI15320
Entrez Gene ID:	6583715
////
Query:	195130731
Gene:	dmo:Dmoj_GI15562
Entrez Gene ID:	6584145
////
Query:	195130773
Gene:	dmo:Dmoj_GI15577
Entrez Gene ID:	6584167
Pathway:	Hippo signaling pathway - fly	KEGG PATHWAY	dmo04391
////
Query:	195130805
Gene:	dmo:Dmoj_GI15587
Entrez Gene ID:	6584185
////
Query:	195131279
Gene:	dmo:Dmoj_GI15722
Entrez Gene ID:	6584423
////
Query:	195114018
Gene:	dmo:Dmoj_GI16169
Entrez Gene ID:	6575555
////
Query:	195133432
Gene:	dmo:Dmoj_GI16171
Entrez Gene ID:	6585515
////
Query:	195133430
Gene:	dmo:Dmoj_GI16172
Entrez Gene ID:	6585514
////
Query:	195133214
Gene:	dmo:Dmoj_GI16321
Entrez Gene ID:	6585402
////
Query:	195135621
Gene:	dmo:Dmoj_GI16548
Entrez Gene ID:	6586620
////
Query:	195135280
Gene:	dmo:Dmoj_GI16640
Entrez Gene ID:	6586448
////
Query:	195114134
Gene:	dmo:Dmoj_GI16741
Entrez Gene ID:	6575613
////
Query:	195114546
Gene:	dmo:Dmoj_GI17060
Entrez Gene ID:	6575824
////
Query:	195115332
Gene:	dmo:Dmoj_GI17258
Entrez Gene ID:	6576219
////
Query:	195115635
Gene:	dmo:Dmoj_GI17344
Entrez Gene ID:	6576371
////
Query:	195115830
Gene:	dmo:Dmoj_GI17398
Entrez Gene ID:	6576470
////
Query:	195116036
Gene:	dmo:Dmoj_GI17447
Entrez Gene ID:	6576573
////
Query:	195116058
Gene:	dmo:Dmoj_GI17453
Entrez Gene ID:	6576584
////
Query:	195116227
Gene:	dmo:Dmoj_GI17503
Entrez Gene ID:	6576669
////
Query:	195116273
Gene:	dmo:Dmoj_GI17517
Entrez Gene ID:	6576692
////
Query:	195116285
Gene:	dmo:Dmoj_GI17523
Entrez Gene ID:	6576698
Pathway:	Metabolic pathways	KEGG PATHWAY	dmo01100
	Pentose and glucuronate interconversions	KEGG PATHWAY	dmo00040
	Starch and sucrose metabolism	KEGG PATHWAY	dmo00500
	Drug metabolism - other enzymes	KEGG PATHWAY	dmo00983
	Porphyrin and chlorophyll metabolism	KEGG PATHWAY	dmo00860
	Ascorbate and aldarate metabolism	KEGG PATHWAY	dmo00053
	Metabolism of xenobiotics by cytochrome P450	KEGG PATHWAY	dmo00980
	Drug metabolism - cytochrome P450	KEGG PATHWAY	dmo00982
	Retinol metabolism	KEGG PATHWAY	dmo00830
////
Query:	195116485
Gene:	dmo:Dmoj_GI17572
Entrez Gene ID:	6576799
////
Query:	195116983
Gene:	dmo:Dmoj_GI17697
Entrez Gene ID:	6577055
////
Query:	195117090
Gene:	dmo:Dmoj_GI17724
Entrez Gene ID:	6577113
Pathway:	Fatty acid degradation	KEGG PATHWAY	dmo00071
////
Query:	195117248
Gene:	dmo:Dmoj_GI17762
Entrez Gene ID:	6577192
////
Query:	195117550
Gene:	dmo:Dmoj_GI17847
Entrez Gene ID:	6577343
////
Query:	195118632
Gene:	dmo:Dmoj_GI18126
Entrez Gene ID:	6577909
////
Query:	195123500
Gene:	dmo:Dmoj_GI18674
Entrez Gene ID:	6580402
////
Query:	195123382
Gene:	dmo:Dmoj_GI18697
Entrez Gene ID:	6580339
////
Query:	195122552
Gene:	dmo:Dmoj_GI18891
Entrez Gene ID:	6579902
Pathway:	Amino sugar and nucleotide sugar metabolism	KEGG PATHWAY	dmo00520
////
Query:	195122498
Gene:	dmo:Dmoj_GI18904
Entrez Gene ID:	6579875
////
Query:	195122392
Gene:	dmo:Dmoj_GI18936
Entrez Gene ID:	6579822
////
Query:	195121921
Gene:	dmo:Dmoj_GI19059
Entrez Gene ID:	6579578
////
Query:	195121848
Gene:	dmo:Dmoj_GI19075
Entrez Gene ID:	6579536
Pathway:	Metabolic pathways	KEGG PATHWAY	dmo01100
	Peroxisome	KEGG PATHWAY	dmo04146
	Fatty acid metabolism	KEGG PATHWAY	dmo01212
	Fatty acid degradation	KEGG PATHWAY	dmo00071
	Biosynthesis of unsaturated fatty acids	KEGG PATHWAY	dmo01040
	alpha-Linolenic acid metabolism	KEGG PATHWAY	dmo00592
////
Query:	195121044
Gene:	dmo:Dmoj_GI19282
Entrez Gene ID:	6579134
////
Query:	195121028
Gene:	dmo:Dmoj_GI19287
Entrez Gene ID:	6579126
////
Query:	195120592
Gene:	dmo:Dmoj_GI19390
Entrez Gene ID:	6578909
////
Query:	195120590
Gene:	dmo:Dmoj_GI19391
Entrez Gene ID:	6578908
////
Query:	195120435
Gene:	dmo:Dmoj_GI19441
Entrez Gene ID:	6578829
Pathway:	Lysine degradation	KEGG PATHWAY	dmo00310
////
Query:	195120195
Gene:	dmo:Dmoj_GI19511
Entrez Gene ID:	6578706
////
Query:	195120089
Gene:	dmo:Dmoj_GI19542
Entrez Gene ID:	6578653
////
Query:	195119912
Gene:	dmo:Dmoj_GI19595
Entrez Gene ID:	6578563
Pathway:	Phagosome	KEGG PATHWAY	dmo04145
	Hippo signaling pathway - fly	KEGG PATHWAY	dmo04391
	Phototransduction - fly	KEGG PATHWAY	dmo04745
////
Query:	195119830
Gene:	dmo:Dmoj_GI19616
Entrez Gene ID:	6578522
////
Query:	195119760
Gene:	dmo:Dmoj_GI19637
Entrez Gene ID:	6578486
////
Query:	195119344
Gene:	dmo:Dmoj_GI19777
Entrez Gene ID:	6578275
////
Query:	195119722
Gene:	dmo:Dmoj_GI19902
Entrez Gene ID:	6578467
////
Query:	195119878
Gene:	dmo:Dmoj_GI19942
Entrez Gene ID:	6578546
Pathway:	Metabolic pathways	KEGG PATHWAY	dmo01100
	Starch and sucrose metabolism	KEGG PATHWAY	dmo00500
	Carbon metabolism	KEGG PATHWAY	dmo01200
	Galactose metabolism	KEGG PATHWAY	dmo00052
	Glycolysis / Gluconeogenesis	KEGG PATHWAY	dmo00010
	Fructose and mannose metabolism	KEGG PATHWAY	dmo00051
	Amino sugar and nucleotide sugar metabolism	KEGG PATHWAY	dmo00520
////
Query:	195119989
Gene:	dmo:Dmoj_GI19975
Entrez Gene ID:	6578602
////
Query:	195120315
Gene:	dmo:Dmoj_GI20059
Entrez Gene ID:	6578768
////
Query:	195120594
Gene:	dmo:Dmoj_GI20115
Entrez Gene ID:	6578910
////
Query:	195120970
Gene:	dmo:Dmoj_GI20228
Entrez Gene ID:	6579097
////
Query:	195120972
Gene:	dmo:Dmoj_GI20229
Entrez Gene ID:	6579098
////
Query:	195122474
Gene:	dmo:Dmoj_GI20628
Entrez Gene ID:	6579863
////
Query:	195122970
Gene:	dmo:Dmoj_GI20777
Entrez Gene ID:	6580115
Pathway:	Protein processing in endoplasmic reticulum	KEGG PATHWAY	dmo04141
	Protein export	KEGG PATHWAY	dmo03060
	Phagosome	KEGG PATHWAY	dmo04145
////
Query:	195122999
Gene:	dmo:Dmoj_GI20788
Entrez Gene ID:	6580133
////
Query:	195123169
Gene:	dmo:Dmoj_GI20837
Entrez Gene ID:	6580224
////
Query:	195123402
Gene:	dmo:Dmoj_GI20903
Entrez Gene ID:	6580349
////
Query:	195123404
Gene:	dmo:Dmoj_GI20904
Entrez Gene ID:	6580350
////
Query:	195123406
Gene:	dmo:Dmoj_GI20905
Entrez Gene ID:	6580351
////
Query:	195118610
Gene:	dmo:Dmoj_GI20943
Entrez Gene ID:	6577898
Pathway:	Metabolic pathways	KEGG PATHWAY	dmo01100
	Pentose and glucuronate interconversions	KEGG PATHWAY	dmo00040
	Starch and sucrose metabolism	KEGG PATHWAY	dmo00500
	Drug metabolism - other enzymes	KEGG PATHWAY	dmo00983
	Porphyrin and chlorophyll metabolism	KEGG PATHWAY	dmo00860
	Ascorbate and aldarate metabolism	KEGG PATHWAY	dmo00053
	Metabolism of xenobiotics by cytochrome P450	KEGG PATHWAY	dmo00980
	Drug metabolism - cytochrome P450	KEGG PATHWAY	dmo00982
	Retinol metabolism	KEGG PATHWAY	dmo00830
////
Query:	195118608
Gene:	dmo:Dmoj_GI20954
Entrez Gene ID:	6577897
Pathway:	Metabolic pathways	KEGG PATHWAY	dmo01100
	Pentose and glucuronate interconversions	KEGG PATHWAY	dmo00040
	Starch and sucrose metabolism	KEGG PATHWAY	dmo00500
	Drug metabolism - other enzymes	KEGG PATHWAY	dmo00983
	Porphyrin and chlorophyll metabolism	KEGG PATHWAY	dmo00860
	Ascorbate and aldarate metabolism	KEGG PATHWAY	dmo00053
	Metabolism of xenobiotics by cytochrome P450	KEGG PATHWAY	dmo00980
	Drug metabolism - cytochrome P450	KEGG PATHWAY	dmo00982
	Retinol metabolism	KEGG PATHWAY	dmo00830
////
Query:	195124577
Gene:	dmo:Dmoj_GI21250
Entrez Gene ID:	6580975
////
Query:	195118489
Gene:	dmo:Dmoj_GI21292
Entrez Gene ID:	6577837
////
Query:	195132733
Gene:	dmo:Dmoj_GI21508
Entrez Gene ID:	6585158
Pathway:	Metabolic pathways	KEGG PATHWAY	dmo01100
	Glycerophospholipid metabolism	KEGG PATHWAY	dmo00564
////
Query:	195132498
Gene:	dmo:Dmoj_GI21674
Entrez Gene ID:	6585040
////
Query:	195111916
Gene:	dmo:Dmoj_GI22476
Entrez Gene ID:	6574476
////
Query:	195111574
Gene:	dmo:Dmoj_GI22573
Entrez Gene ID:	6574298
////
Query:	195117780
Gene:	dmo:Dmoj_GI22596
Entrez Gene ID:	6577458
////
Query:	195117778
Gene:	dmo:Dmoj_GI22607
Entrez Gene ID:	6577457
////
Query:	195117776
Gene:	dmo:Dmoj_GI22618
Entrez Gene ID:	6577456
////
Query:	195111360
Gene:	dmo:Dmoj_GI22628
Entrez Gene ID:	6574189
Pathway:	Metabolic pathways	KEGG PATHWAY	dmo01100
	Pentose and glucuronate interconversions	KEGG PATHWAY	dmo00040
	Starch and sucrose metabolism	KEGG PATHWAY	dmo00500
	Drug metabolism - other enzymes	KEGG PATHWAY	dmo00983
	Porphyrin and chlorophyll metabolism	KEGG PATHWAY	dmo00860
	Ascorbate and aldarate metabolism	KEGG PATHWAY	dmo00053
	Metabolism of xenobiotics by cytochrome P450	KEGG PATHWAY	dmo00980
	Drug metabolism - cytochrome P450	KEGG PATHWAY	dmo00982
	Retinol metabolism	KEGG PATHWAY	dmo00830
////
Query:	195110227
Gene:	dmo:Dmoj_GI22936
Entrez Gene ID:	6573617
Pathway:	Metabolic pathways	KEGG PATHWAY	dmo01100
	Pentose and glucuronate interconversions	KEGG PATHWAY	dmo00040
	Fructose and mannose metabolism	KEGG PATHWAY	dmo00051
////
Query:	195110109
Gene:	dmo:Dmoj_GI22971
Entrez Gene ID:	6573556
////
Query:	195110009
Gene:	dmo:Dmoj_GI23002
Entrez Gene ID:	6573494
////
Query:	195109709
Gene:	dmo:Dmoj_GI23074
Entrez Gene ID:	6573340
////
Query:	195109580
Gene:	dmo:Dmoj_GI23108
Entrez Gene ID:	6573275
////
Query:	195117532
Gene:	dmo:Dmoj_GI23260
Entrez Gene ID:	6577334
////
Query:	195108709
Gene:	dmo:Dmoj_GI23350
Entrez Gene ID:	6572829
////
Query:	195117468
Gene:	dmo:Dmoj_GI23443
Entrez Gene ID:	6577302
Pathway:	Metabolic pathways	KEGG PATHWAY	dmo01100
	One carbon pool by folate	KEGG PATHWAY	dmo00670
	Glycine, serine and threonine metabolism	KEGG PATHWAY	dmo00260
	Carbon metabolism	KEGG PATHWAY	dmo01200
////
Query:	195107472
Gene:	dmo:Dmoj_GI23684
Entrez Gene ID:	6572187
////
Query:	195107470
Gene:	dmo:Dmoj_GI23685
Entrez Gene ID:	6572186
////
Query:	195107383
Gene:	dmo:Dmoj_GI23709
Entrez Gene ID:	6572141
Pathway:	Lysosome	KEGG PATHWAY	dmo04142
////
Query:	195117342
Gene:	dmo:Dmoj_GI23729
Entrez Gene ID:	6577239
Pathway:	Metabolic pathways	KEGG PATHWAY	dmo01100
	Starch and sucrose metabolism	KEGG PATHWAY	dmo00500
////
Query:	195117316
Gene:	dmo:Dmoj_GI23785
Entrez Gene ID:	6577226
Pathway:	Metabolic pathways	KEGG PATHWAY	dmo01100
	Glycine, serine and threonine metabolism	KEGG PATHWAY	dmo00260
////
Query:	195107474
Gene:	dmo:Dmoj_GI23906
Entrez Gene ID:	6572188
////
Query:	195107482
Gene:	dmo:Dmoj_GI23912
Entrez Gene ID:	6572192
////
Query:	195107681
Gene:	dmo:Dmoj_GI23963
Entrez Gene ID:	6572297
Pathway:	Protein processing in endoplasmic reticulum	KEGG PATHWAY	dmo04141
	Phagosome	KEGG PATHWAY	dmo04145
////
Query:	195117204
Gene:	dmo:Dmoj_GI23973
Entrez Gene ID:	6577170
Pathway:	Metabolic pathways	KEGG PATHWAY	dmo01100
	Peroxisome	KEGG PATHWAY	dmo04146
	Glycine, serine and threonine metabolism	KEGG PATHWAY	dmo00260
	Arginine and proline metabolism	KEGG PATHWAY	dmo00330
	D-Arginine and D-ornithine metabolism	KEGG PATHWAY	dmo00472
////
Query:	195108289
Gene:	dmo:Dmoj_GI24124
Entrez Gene ID:	6572619
////
Query:	195108423
Gene:	dmo:Dmoj_GI24163
Entrez Gene ID:	6572686
Pathway:	Protein processing in endoplasmic reticulum	KEGG PATHWAY	dmo04141
	Spliceosome	KEGG PATHWAY	dmo03040
	Endocytosis	KEGG PATHWAY	dmo04144
////
Query:	195108529
Gene:	dmo:Dmoj_GI24193
Entrez Gene ID:	6572739
////
Query:	195109034
Gene:	dmo:Dmoj_GI24323
Entrez Gene ID:	6572999
Pathway:	Fatty acid metabolism	KEGG PATHWAY	dmo01212
	Biosynthesis of unsaturated fatty acids	KEGG PATHWAY	dmo01040
////
Query:	195109098
Gene:	dmo:Dmoj_GI24339
Entrez Gene ID:	6573032
Pathway:	Phagosome	KEGG PATHWAY	dmo04145
	Hippo signaling pathway - fly	KEGG PATHWAY	dmo04391
	Phototransduction - fly	KEGG PATHWAY	dmo04745
////
Query:	195109460
Gene:	dmo:Dmoj_GI24439
Entrez Gene ID:	6573215
////
Query:	195109488
Gene:	dmo:Dmoj_GI24446
Entrez Gene ID:	6573229
////
Query:	195109919
Gene:	dmo:Dmoj_GI24570
Entrez Gene ID:	6573448
////
Query:	195110011
Gene:	dmo:Dmoj_GI24597
Entrez Gene ID:	6573495
////
Query:	195110485
Gene:	dmo:Dmoj_GI24737
Entrez Gene ID:	6573751
////
Query:	195110499
Gene:	dmo:Dmoj_GI24740
Entrez Gene ID:	6573758
////
Query:	195110661
Gene:	dmo:Dmoj_GI24780
Entrez Gene ID:	6573839
////
Query:	195110667
Gene:	dmo:Dmoj_GI24784
Entrez Gene ID:	6573842
////
Query:	195110717
Gene:	dmo:Dmoj_GI24801
Entrez Gene ID:	6573867
////
Query:	195110939
Gene:	dmo:Dmoj_GI24866
Entrez Gene ID:	6573978
////
Query:	195110949
Gene:	dmo:Dmoj_GI24869
Entrez Gene ID:	6573983
////

## Sheet: Darz Enrichment Analysis
#Term	Database	ID	Input number	Background number	P-Value	Corrected P-Value	Input	Hyperlink
Glycine, serine and threonine metabolism	KEGG PATHWAY	dmo00260	3	31	0.00344309	0.0964065	XLOC_002100|XLOC_008657|XLOC_012755	http://www.genome.jp/kegg-bin/show_pathway?dmo00260/dmo:Dmoj_GI23785%09red/dmo:Dmoj_GI23443%09red/dmo:Dmoj_GI15376%09red
Folate biosynthesis	KEGG PATHWAY	dmo00790	2	25	0.0244816	0.295855	XLOC_003964|XLOC_003916	http://www.genome.jp/kegg-bin/show_pathway?dmo00790/dmo:Dmoj_GI13179%09red/dmo:Dmoj_GI12135%09red
Retinol metabolism	KEGG PATHWAY	dmo00830	2	29	0.0316987	0.295855	XLOC_001917|XLOC_011578	http://www.genome.jp/kegg-bin/show_pathway?dmo00830/dmo:Dmoj_GI17643%09red/dmo:Dmoj_GI20954%09red
Caffeine metabolism	KEGG PATHWAY	dmo00232	1	5	0.0532194	0.313063	XLOC_012803	http://www.genome.jp/kegg-bin/show_pathway?dmo00232/dmo:Dmoj_GI23360%09red
Drug metabolism - other enzymes	KEGG PATHWAY	dmo00983	2	45	0.0672812	0.313063	XLOC_011578|XLOC_012803	http://www.genome.jp/kegg-bin/show_pathway?dmo00983/dmo:Dmoj_GI23360%09red/dmo:Dmoj_GI20954%09red
Starch and sucrose metabolism	KEGG PATHWAY	dmo00500	2	50	0.0802318	0.313063	XLOC_011578|XLOC_002105	http://www.genome.jp/kegg-bin/show_pathway?dmo00500/dmo:Dmoj_GI23729%09red/dmo:Dmoj_GI20954%09red
Drug metabolism - cytochrome P450	KEGG PATHWAY	dmo00982	2	52	0.0856147	0.313063	XLOC_001917|XLOC_011578	http://www.genome.jp/kegg-bin/show_pathway?dmo00982/dmo:Dmoj_GI17643%09red/dmo:Dmoj_GI20954%09red
Metabolism of xenobiotics by cytochrome P450	KEGG PATHWAY	dmo00980	2	54	0.0911049	0.313063	XLOC_001917|XLOC_011578	http://www.genome.jp/kegg-bin/show_pathway?dmo00980/dmo:Dmoj_GI17643%09red/dmo:Dmoj_GI20954%09red
Metabolic pathways	KEGG PATHWAY	dmo01100	12	892	0.105531	0.313063	XLOC_003964|XLOC_008657|XLOC_003411|XLOC_011578|XLOC_003916|XLOC_007196|XLOC_001917|XLOC_002100|XLOC_002105|XLOC_012755|XLOC_000511|XLOC_012803	http://www.genome.jp/kegg-bin/show_pathway?dmo01100/dmo:Dmoj_GI12534%09red/dmo:Dmoj_GI23785%09red/dmo:Dmoj_GI23443%09red/dmo:Dmoj_GI23729%09red/dmo:Dmoj_GI13179%09red/dmo:Dmoj_GI12135%09red/dmo:Dmoj_GI20954%09red/dmo:Dmoj_GI15376%09red/dmo:Dmoj_GI23360%09red/dmo:Dmoj_GI17643%09red/dmo:Dmoj_GI11107%09red/dmo:Dmoj_GI21508%09red
One carbon pool by folate	KEGG PATHWAY	dmo00670	1	12	0.111808	0.313063	XLOC_008657	http://www.genome.jp/kegg-bin/show_pathway?dmo00670/dmo:Dmoj_GI23443%09red
Nicotinate and nicotinamide metabolism	KEGG PATHWAY	dmo00760	1	17	0.151468	0.37144	XLOC_003411	http://www.genome.jp/kegg-bin/show_pathway?dmo00760/dmo:Dmoj_GI12534%09red
Tyrosine metabolism	KEGG PATHWAY	dmo00350	1	18	0.159189	0.37144	XLOC_001917	http://www.genome.jp/kegg-bin/show_pathway?dmo00350/dmo:Dmoj_GI17643%09red
Pentose phosphate pathway	KEGG PATHWAY	dmo00030	1	24	0.204091	0.43958	XLOC_007196	http://www.genome.jp/kegg-bin/show_pathway?dmo00030/dmo:Dmoj_GI11107%09red
Ascorbate and aldarate metabolism	KEGG PATHWAY	dmo00053	1	29	0.239707	0.466217	XLOC_011578	http://www.genome.jp/kegg-bin/show_pathway?dmo00053/dmo:Dmoj_GI20954%09red
Carbon metabolism	KEGG PATHWAY	dmo01200	2	104	0.249759	0.466217	XLOC_008657|XLOC_007196	http://www.genome.jp/kegg-bin/show_pathway?dmo01200/dmo:Dmoj_GI11107%09red/dmo:Dmoj_GI23443%09red
Porphyrin and chlorophyll metabolism	KEGG PATHWAY	dmo00860	1	38	0.299925	0.487492	XLOC_011578	http://www.genome.jp/kegg-bin/show_pathway?dmo00860/dmo:Dmoj_GI20954%09red
Fatty acid degradation	KEGG PATHWAY	dmo00071	1	38	0.299925	0.487492	XLOC_001917	http://www.genome.jp/kegg-bin/show_pathway?dmo00071/dmo:Dmoj_GI17643%09red
Phototransduction - fly	KEGG PATHWAY	dmo04745	1	41	0.318939	0.487492	XLOC_004906	http://www.genome.jp/kegg-bin/show_pathway?dmo04745/dmo:Dmoj_GI24339%09red
Purine metabolism	KEGG PATHWAY	dmo00230	2	128	0.330798	0.487492	XLOC_003411|XLOC_012803	http://www.genome.jp/kegg-bin/show_pathway?dmo00230/dmo:Dmoj_GI12534%09red/dmo:Dmoj_GI23360%09red
Pentose and glucuronate interconversions	KEGG PATHWAY	dmo00040	1	47	0.355462	0.497647	XLOC_011578	http://www.genome.jp/kegg-bin/show_pathway?dmo00040/dmo:Dmoj_GI20954%09red
Glycolysis / Gluconeogenesis	KEGG PATHWAY	dmo00010	1	54	0.395652	0.505614	XLOC_001917	http://www.genome.jp/kegg-bin/show_pathway?dmo00010/dmo:Dmoj_GI17643%09red
Glutathione metabolism	KEGG PATHWAY	dmo00480	1	56	0.406677	0.505614	XLOC_007196	http://www.genome.jp/kegg-bin/show_pathway?dmo00480/dmo:Dmoj_GI11107%09red
Glycerophospholipid metabolism	KEGG PATHWAY	dmo00564	1	58	0.417504	0.505614	XLOC_000511	http://www.genome.jp/kegg-bin/show_pathway?dmo00564/dmo:Dmoj_GI21508%09red
Hippo signaling pathway - fly	KEGG PATHWAY	dmo04391	1	61	0.433384	0.505614	XLOC_004906	http://www.genome.jp/kegg-bin/show_pathway?dmo04391/dmo:Dmoj_GI24339%09red
Phagosome	KEGG PATHWAY	dmo04145	1	76	0.506635	0.567431	XLOC_004906	http://www.genome.jp/kegg-bin/show_pathway?dmo04145/dmo:Dmoj_GI24339%09red
Peroxisome	KEGG PATHWAY	dmo04146	1	86	0.550227	0.579165	XLOC_012803	http://www.genome.jp/kegg-bin/show_pathway?dmo04146/dmo:Dmoj_GI23360%09red
Pyrimidine metabolism	KEGG PATHWAY	dmo00240	1	88	0.558481	0.579165	XLOC_003411	http://www.genome.jp/kegg-bin/show_pathway?dmo00240/dmo:Dmoj_GI12534%09red
RNA transport	KEGG PATHWAY	dmo03013	1	146	0.74276	0.74276	XLOC_011069	http://www.genome.jp/kegg-bin/show_pathway?dmo03013/dmo:Dmoj_GI15007%09red
##Databases: KEGG PATHWAY
##Statistical test method: hypergeometric test / Fisher's exact test
##FDR correction method: Benjamini and Hochberg

## Sheet: Dmoj_Enrichment Analysis
#Term	Database	ID	Input number	Background number	P-Value	Corrected P-Value	Input	Hyperlink
Retinol metabolism	KEGG PATHWAY	dmo00830	5	29	0.00113193	0.0273112	195116285|195111360|195118610|195118608|195116779	http://www.genome.jp/kegg-bin/show_pathway?dmo00830/dmo:Dmoj_GI22628%09red/dmo:Dmoj_GI17643%09red/dmo:Dmoj_GI17523%09red/dmo:Dmoj_GI20943%09red/dmo:Dmoj_GI20954%09red
Drug metabolism - other enzymes	KEGG PATHWAY	dmo00983	6	45	0.00121383	0.0273112	195116285|195111470|195111360|195118608|195108681|195118610	http://www.genome.jp/kegg-bin/show_pathway?dmo00983/dmo:Dmoj_GI22628%09red/dmo:Dmoj_GI20943%09red/dmo:Dmoj_GI20954%09red/dmo:Dmoj_GI10152%09red/dmo:Dmoj_GI23360%09red/dmo:Dmoj_GI17523%09red
Starch and sucrose metabolism	KEGG PATHWAY	dmo00500	6	50	0.00198605	0.0297908	195116285|195119878|195117342|195111360|195118610|195118608	http://www.genome.jp/kegg-bin/show_pathway?dmo00500/dmo:Dmoj_GI22628%09red/dmo:Dmoj_GI23729%09red/dmo:Dmoj_GI20943%09red/dmo:Dmoj_GI20954%09red/dmo:Dmoj_GI19942%09red/dmo:Dmoj_GI17523%09red
Ascorbate and aldarate metabolism	KEGG PATHWAY	dmo00053	4	29	0.00735426	0.0640962	195116285|195111360|195118610|195118608	http://www.genome.jp/kegg-bin/show_pathway?dmo00053/dmo:Dmoj_GI22628%09red/dmo:Dmoj_GI17523%09red/dmo:Dmoj_GI20943%09red/dmo:Dmoj_GI20954%09red
Pentose and glucuronate interconversions	KEGG PATHWAY	dmo00040	5	47	0.00751662	0.0640962	195116285|195111360|195118610|195118608|195110227	http://www.genome.jp/kegg-bin/show_pathway?dmo00040/dmo:Dmoj_GI22628%09red/dmo:Dmoj_GI22936%09red/dmo:Dmoj_GI17523%09red/dmo:Dmoj_GI20943%09red/dmo:Dmoj_GI20954%09red
Caffeine metabolism	KEGG PATHWAY	dmo00232	2	5	0.0109234	0.0640962	195111470|195108681	http://www.genome.jp/kegg-bin/show_pathway?dmo00232/dmo:Dmoj_GI10152%09red/dmo:Dmoj_GI23360%09red
Drug metabolism - cytochrome P450	KEGG PATHWAY	dmo00982	5	52	0.0110213	0.0640962	195116285|195111360|195118610|195118608|195116779	http://www.genome.jp/kegg-bin/show_pathway?dmo00982/dmo:Dmoj_GI22628%09red/dmo:Dmoj_GI17643%09red/dmo:Dmoj_GI17523%09red/dmo:Dmoj_GI20943%09red/dmo:Dmoj_GI20954%09red
Metabolism of xenobiotics by cytochrome P450	KEGG PATHWAY	dmo00980	5	54	0.0126916	0.0640962	195116285|195111360|195118610|195118608|195116779	http://www.genome.jp/kegg-bin/show_pathway?dmo00980/dmo:Dmoj_GI22628%09red/dmo:Dmoj_GI17643%09red/dmo:Dmoj_GI17523%09red/dmo:Dmoj_GI20943%09red/dmo:Dmoj_GI20954%09red
Biosynthesis of unsaturated fatty acids	KEGG PATHWAY	dmo01040	3	18	0.0128192	0.0640962	195121848|195112668|195109034	http://www.genome.jp/kegg-bin/show_pathway?dmo01040/dmo:Dmoj_GI10484%09red/dmo:Dmoj_GI24323%09red/dmo:Dmoj_GI19075%09red
Porphyrin and chlorophyll metabolism	KEGG PATHWAY	dmo00860	4	38	0.0170744	0.076835	195116285|195111360|195118610|195118608	http://www.genome.jp/kegg-bin/show_pathway?dmo00860/dmo:Dmoj_GI22628%09red/dmo:Dmoj_GI17523%09red/dmo:Dmoj_GI20943%09red/dmo:Dmoj_GI20954%09red
Glycine, serine and threonine metabolism	KEGG PATHWAY	dmo00260	3	31	0.0461575	0.188826	195117204|195117468|195117316	http://www.genome.jp/kegg-bin/show_pathway?dmo00260/dmo:Dmoj_GI23785%09red/dmo:Dmoj_GI23443%09red/dmo:Dmoj_GI23973%09red
Fatty acid degradation	KEGG PATHWAY	dmo00071	3	38	0.0730381	0.273893	195121848|195116779|195117090	http://www.genome.jp/kegg-bin/show_pathway?dmo00071/dmo:Dmoj_GI17724%09red/dmo:Dmoj_GI17643%09red/dmo:Dmoj_GI19075%09red
Fatty acid metabolism	KEGG PATHWAY	dmo01212	3	43	0.0956302	0.331027	195121848|195112668|195109034	http://www.genome.jp/kegg-bin/show_pathway?dmo01212/dmo:Dmoj_GI10484%09red/dmo:Dmoj_GI24323%09red/dmo:Dmoj_GI19075%09red
Phagosome	KEGG PATHWAY	dmo04145	4	76	0.122411	0.37897	195122970|195109098|195107681|195119912	http://www.genome.jp/kegg-bin/show_pathway?dmo04145/dmo:Dmoj_GI24339%09red/dmo:Dmoj_GI23963%09red/dmo:Dmoj_GI19595%09red/dmo:Dmoj_GI20777%09red
Pentose phosphate pathway	KEGG PATHWAY	dmo00030	2	24	0.126323	0.37897	195134306|195134168	http://www.genome.jp/kegg-bin/show_pathway?dmo00030/dmo:Dmoj_GI11069%09red/dmo:Dmoj_GI11107%09red
Peroxisome	KEGG PATHWAY	dmo04146	4	86	0.166098	0.467152	195121848|195111470|195117204|195108681	http://www.genome.jp/kegg-bin/show_pathway?dmo04146/dmo:Dmoj_GI10152%09red/dmo:Dmoj_GI23360%09red/dmo:Dmoj_GI23973%09red/dmo:Dmoj_GI19075%09red
Hippo signaling pathway - fly	KEGG PATHWAY	dmo04391	3	60	0.188843	0.499878	195109098|195130773|195119912	http://www.genome.jp/kegg-bin/show_pathway?dmo04391/dmo:Dmoj_GI24339%09red/dmo:Dmoj_GI19595%09red/dmo:Dmoj_GI15577%09red
Fructose and mannose metabolism	KEGG PATHWAY	dmo00051	2	35	0.219828	0.54957	195119878|195110227	http://www.genome.jp/kegg-bin/show_pathway?dmo00051/dmo:Dmoj_GI19942%09red/dmo:Dmoj_GI22936%09red
Carbon metabolism	KEGG PATHWAY	dmo01200	4	104	0.255658	0.585185	195134306|195117468|195134168|195119878	http://www.genome.jp/kegg-bin/show_pathway?dmo01200/dmo:Dmoj_GI19942%09red/dmo:Dmoj_GI11069%09red/dmo:Dmoj_GI23443%09red/dmo:Dmoj_GI11107%09red
One carbon pool by folate	KEGG PATHWAY	dmo00670	1	12	0.269201	0.585185	195117468	http://www.genome.jp/kegg-bin/show_pathway?dmo00670/dmo:Dmoj_GI23443%09red
Phototransduction - fly	KEGG PATHWAY	dmo04745	2	41	0.273086	0.585185	195109098|195119912	http://www.genome.jp/kegg-bin/show_pathway?dmo04745/dmo:Dmoj_GI24339%09red/dmo:Dmoj_GI19595%09red
alpha-Linolenic acid metabolism	KEGG PATHWAY	dmo00592	1	15	0.320296	0.639216	195121848	http://www.genome.jp/kegg-bin/show_pathway?dmo00592/dmo:Dmoj_GI19075%09red
Nicotinate and nicotinamide metabolism	KEGG PATHWAY	dmo00760	1	17	0.352373	0.639216	195125399	http://www.genome.jp/kegg-bin/show_pathway?dmo00760/dmo:Dmoj_GI12534%09red
Tyrosine metabolism	KEGG PATHWAY	dmo00350	1	18	0.367844	0.639216	195116779	http://www.genome.jp/kegg-bin/show_pathway?dmo00350/dmo:Dmoj_GI17643%09red
Amino sugar and nucleotide sugar metabolism	KEGG PATHWAY	dmo00520	2	53	0.378377	0.639216	195122552|195119878	http://www.genome.jp/kegg-bin/show_pathway?dmo00520/dmo:Dmoj_GI18891%09red/dmo:Dmoj_GI19942%09red
Glycolysis / Gluconeogenesis	KEGG PATHWAY	dmo00010	2	54	0.386914	0.639216	195116779|195119878	http://www.genome.jp/kegg-bin/show_pathway?dmo00010/dmo:Dmoj_GI17643%09red/dmo:Dmoj_GI19942%09red
Glutathione metabolism	KEGG PATHWAY	dmo00480	2	56	0.403833	0.639216	195134306|195134168	http://www.genome.jp/kegg-bin/show_pathway?dmo00480/dmo:Dmoj_GI11069%09red/dmo:Dmoj_GI11107%09red
Mucin type O-Glycan biosynthesis	KEGG PATHWAY	dmo00512	1	21	0.41209	0.639216	195115611	http://www.genome.jp/kegg-bin/show_pathway?dmo00512/dmo:Dmoj_GI13183%09red
Glycerophospholipid metabolism	KEGG PATHWAY	dmo00564	2	58	0.420531	0.639216	195132733|195111358	http://www.genome.jp/kegg-bin/show_pathway?dmo00564/dmo:Dmoj_GI10121%09red/dmo:Dmoj_GI21508%09red
Protein export	KEGG PATHWAY	dmo03060	1	22	0.426144	0.639216	195122970	http://www.genome.jp/kegg-bin/show_pathway?dmo03060/dmo:Dmoj_GI20777%09red
Folate biosynthesis	KEGG PATHWAY	dmo00790	1	25	0.466338	0.659727	195126056	http://www.genome.jp/kegg-bin/show_pathway?dmo00790/dmo:Dmoj_GI12980%09red
Arginine and proline metabolism	KEGG PATHWAY	dmo00330	2	64	0.469139	0.659727	195117204|195115938	http://www.genome.jp/kegg-bin/show_pathway?dmo00330/dmo:Dmoj_GI23973%09red/dmo:Dmoj_GI12353%09red
Galactose metabolism	KEGG PATHWAY	dmo00052	1	31	0.538534	0.727393	195119878	http://www.genome.jp/kegg-bin/show_pathway?dmo00052/dmo:Dmoj_GI19942%09red
Alanine, aspartate and glutamate metabolism	KEGG PATHWAY	dmo00250	1	32	0.549586	0.727393	195115938	http://www.genome.jp/kegg-bin/show_pathway?dmo00250/dmo:Dmoj_GI12353%09red
Lysine degradation	KEGG PATHWAY	dmo00310	1	34	0.570908	0.734024	195120435	http://www.genome.jp/kegg-bin/show_pathway?dmo00310/dmo:Dmoj_GI19441%09red
Metabolic pathways	KEGG PATHWAY	dmo01100	21	892	0.606828	0.74036	195126056|195116285|195134306|195125399|195110227|195111470|195117316|195119878|195116779|195117342|195111360|195117204|195108681|195118610|195115938|195121848|195132733|195117468|195134168|195118608|195115611	http://www.genome.jp/kegg-bin/show_pathway?dmo01100/dmo:Dmoj_GI12534%09red/dmo:Dmoj_GI23360%09red/dmo:Dmoj_GI23785%09red/dmo:Dmoj_GI23443%09red/dmo:Dmoj_GI20943%09red/dmo:Dmoj_GI19942%09red/dmo:Dmoj_GI23729%09red/dmo:Dmoj_GI13183%09red/dmo:Dmoj_GI23973%09red/dmo:Dmoj_GI22936%09red/dmo:Dmoj_GI17643%09red/dmo:Dmoj_GI12353%09red/dmo:Dmoj_GI22628%09red/dmo:Dmoj_GI20954%09red/dmo:Dmoj_GI12980%09red/dm…
Purine metabolism	KEGG PATHWAY	dmo00230	3	128	0.608741	0.74036	195111470|195125399|195108681	http://www.genome.jp/kegg-bin/show_pathway?dmo00230/dmo:Dmoj_GI10152%09red/dmo:Dmoj_GI12534%09red/dmo:Dmoj_GI23360%09red
Protein processing in endoplasmic reticulum	KEGG PATHWAY	dmo04141	3	133	0.634246	0.751081	195108423|195122970|195107681	http://www.genome.jp/kegg-bin/show_pathway?dmo04141/dmo:Dmoj_GI23963%09red/dmo:Dmoj_GI20777%09red/dmo:Dmoj_GI24163%09red
FoxO signaling pathway	KEGG PATHWAY	dmo04068	1	60	0.771949	0.890711	195127644	http://www.genome.jp/kegg-bin/show_pathway?dmo04068/dmo:Dmoj_GI11906%09red
Biosynthesis of amino acids	KEGG PATHWAY	dmo01230	1	65	0.798123	0.897889	195115938	http://www.genome.jp/kegg-bin/show_pathway?dmo01230/dmo:Dmoj_GI12353%09red
RNA transport	KEGG PATHWAY	dmo03013	2	135	0.84363	0.925936	195114482|195114484	http://www.genome.jp/kegg-bin/show_pathway?dmo03013/dmo:Dmoj_GI15007%09red/dmo:Dmoj_GI14996%09red
Lysosome	KEGG PATHWAY	dmo04142	1	88	0.884948	0.926017	195107383	http://www.genome.jp/kegg-bin/show_pathway?dmo04142/dmo:Dmoj_GI23709%09red
Pyrimidine metabolism	KEGG PATHWAY	dmo00240	1	88	0.884948	0.926017	195125399	http://www.genome.jp/kegg-bin/show_pathway?dmo00240/dmo:Dmoj_GI12534%09red
Endocytosis	KEGG PATHWAY	dmo04144	1	96	0.905439	0.926017	195108423	http://www.genome.jp/kegg-bin/show_pathway?dmo04144/dmo:Dmoj_GI24163%09red
Spliceosome	KEGG PATHWAY	dmo03040	1	120	0.947594	0.947594	195108423	http://www.genome.jp/kegg-bin/show_pathway?dmo03040/dmo:Dmoj_GI24163%09red
##Databases: KEGG PATHWAY
##Statistical test method: hypergeometric test / Fisher's exact test
##FDR correction method: Benjamini and Hochberg
